# Supplementary material for: Tumor Microenvironment-Mediated Immune Profiles Characterized by Distinct Survival Outcome and Immunotherapeutic Efficacy in Breast Cancer
Source: Front Genet. 2022 Mar 25;13:840348. doi: 10.3389/fgene.2022.840348 (PMC8992709; doi:10.3389/fgene.2022.840348)
Supplement: Supplementary file 2 [file DataSheet2.xlsx]

## Sheet: S1
Table S1. Summary of 205 TME-related gene signature
Gene	Type
ABCA8	TME-related signature gene
ABCB1	TME-related signature gene
ABI3BP	TME-related signature gene
ACAP1	TME-related signature gene
ADRB2	TME-related signature gene
AIM2	TME-related signature gene
ALDH1A1	TME-related signature gene
AMPD1	TME-related signature gene
APLN	TME-related signature gene
APOBEC3G	TME-related signature gene
APOD	TME-related signature gene
ARHGAP25	TME-related signature gene
ARHGAP9	TME-related signature gene
BANK1	TME-related signature gene
BCL11B	TME-related signature gene
BTLA	TME-related signature gene
BTN3A3	TME-related signature gene
C3	TME-related signature gene
C7	TME-related signature gene
CA9	TME-related signature gene
CASP1	TME-related signature gene
CCL19	TME-related signature gene
CCL21	TME-related signature gene
CCL4	TME-related signature gene
CCL5	TME-related signature gene
CCR2	TME-related signature gene
CCR7	TME-related signature gene
CD19	TME-related signature gene
CD1C	TME-related signature gene
CD2	TME-related signature gene
CD247	TME-related signature gene
CD27	TME-related signature gene
CD37	TME-related signature gene
CD38	TME-related signature gene
CD3D	TME-related signature gene
CD3E	TME-related signature gene
CD3G	TME-related signature gene
CD40LG	TME-related signature gene
CD48	TME-related signature gene
CD5	TME-related signature gene
CD52	TME-related signature gene
CD53	TME-related signature gene
CD6	TME-related signature gene
CD69	TME-related signature gene
CD7	TME-related signature gene
CD79A	TME-related signature gene
CD79B	TME-related signature gene
CD8A	TME-related signature gene
CD8B	TME-related signature gene
CELF2	TME-related signature gene
CH25H	TME-related signature gene
CIDEC	TME-related signature gene
CLEC10A	TME-related signature gene
COL11A1	TME-related signature gene
COL14A1	TME-related signature gene
COL5A3	TME-related signature gene
CORO1A	TME-related signature gene
CPA3	TME-related signature gene
CSF2RA	TME-related signature gene
CSPG4	TME-related signature gene
CST7	TME-related signature gene
CTLA4	TME-related signature gene
CTSG	TME-related signature gene
CTSW	TME-related signature gene
CXCL10	TME-related signature gene
CXCL11	TME-related signature gene
CXCL13	TME-related signature gene
CXCL9	TME-related signature gene
CXCR3	TME-related signature gene
CXCR6	TME-related signature gene
CYTIP	TME-related signature gene
DNASE1L3	TME-related signature gene
ENPP2	TME-related signature gene
EOMES	TME-related signature gene
EVI2B	TME-related signature gene
F2RL2	TME-related signature gene
FABP4	TME-related signature gene
FASLG	TME-related signature gene
FCER1A	TME-related signature gene
FCRL3	TME-related signature gene
FGL2	TME-related signature gene
GBP4	TME-related signature gene
GBP5	TME-related signature gene
GIMAP2	TME-related signature gene
GIMAP4	TME-related signature gene
GIMAP6	TME-related signature gene
GIMAP7	TME-related signature gene
GJB2	TME-related signature gene
GMFG	TME-related signature gene
GNLY	TME-related signature gene
GPR18	TME-related signature gene
GPR183	TME-related signature gene
GZMA	TME-related signature gene
GZMB	TME-related signature gene
GZMH	TME-related signature gene
GZMK	TME-related signature gene
HCLS1	TME-related signature gene
HCST	TME-related signature gene
HLA-DMB	TME-related signature gene
HLA-DOA	TME-related signature gene
HLA-DOB	TME-related signature gene
HLA-DPA1	TME-related signature gene
HLA-DPB1	TME-related signature gene
HLA-DQA1	TME-related signature gene
HLA-DQB1	TME-related signature gene
HLA-DRA	TME-related signature gene
IBSP	TME-related signature gene
ICAM3	TME-related signature gene
ICOS	TME-related signature gene
IDO1	TME-related signature gene
IFNG	TME-related signature gene
IGF1	TME-related signature gene
IGKC	TME-related signature gene
IGLL3P	TME-related signature gene
IKZF3	TME-related signature gene
IL10RA	TME-related signature gene
IL18R1	TME-related signature gene
IL18RAP	TME-related signature gene
IL2RG	TME-related signature gene
IL33	TME-related signature gene
IL7R	TME-related signature gene
INPP5D	TME-related signature gene
IRF4	TME-related signature gene
IRF8	TME-related signature gene
ITGA11	TME-related signature gene
ITK	TME-related signature gene
ITM2A	TME-related signature gene
KLRB1	TME-related signature gene
KLRG1	TME-related signature gene
LAMP3	TME-related signature gene
LCK	TME-related signature gene
LGALS2	TME-related signature gene
LRMP	TME-related signature gene
LTA	TME-related signature gene
LTB	TME-related signature gene
LY9	TME-related signature gene
LYZ	TME-related signature gene
MAL	TME-related signature gene
MAP4K1	TME-related signature gene
MEOX1	TME-related signature gene
MFAP4	TME-related signature gene
MMP13	TME-related signature gene
MMP9	TME-related signature gene
MPEG1	TME-related signature gene
MS4A1	TME-related signature gene
MS4A6A	TME-related signature gene
MZB1	TME-related signature gene
NAPSB	TME-related signature gene
NKG7	TME-related signature gene
P2RY10	TME-related signature gene
P2RY8	TME-related signature gene
PDCD1	TME-related signature gene
PI16	TME-related signature gene
PIM2	TME-related signature gene
PLAC8	TME-related signature gene
PLIN1	TME-related signature gene
PNOC	TME-related signature gene
PPEF1	TME-related signature gene
PPP1R16B	TME-related signature gene
PRF1	TME-related signature gene
PRKCB	TME-related signature gene
PSMB9	TME-related signature gene
PTGDS	TME-related signature gene
PTGER4	TME-related signature gene
PTPRC	TME-related signature gene
PYHIN1	TME-related signature gene
RAC2	TME-related signature gene
RASAL3	TME-related signature gene
RGS18	TME-related signature gene
RNASE6	TME-related signature gene
S1PR4	TME-related signature gene
SAMD3	TME-related signature gene
SAMSN1	TME-related signature gene
SCARA5	TME-related signature gene
SELL	TME-related signature gene
SELP	TME-related signature gene
SFRP1	TME-related signature gene
SH2D1A	TME-related signature gene
SLA2	TME-related signature gene
SLAMF1	TME-related signature gene
SLAMF7	TME-related signature gene
SLC9A9	TME-related signature gene
SPOCK2	TME-related signature gene
SPP1	TME-related signature gene
SRGN	TME-related signature gene
STAP1	TME-related signature gene
STAT4	TME-related signature gene
TAGAP	TME-related signature gene
TBC1D10C	TME-related signature gene
TCL1A	TME-related signature gene
TIGIT	TME-related signature gene
TLR10	TME-related signature gene
TLR7	TME-related signature gene
TMEM158	TME-related signature gene
TNFRSF17	TME-related signature gene
TOX	TME-related signature gene
TRAF3IP3	TME-related signature gene
TRAT1	TME-related signature gene
TSPAN7	TME-related signature gene
UBASH3A	TME-related signature gene
UNC5B	TME-related signature gene
XCL1	TME-related signature gene
ZAP70	TME-related signature gene
ZBED2	TME-related signature gene
ZNF683	TME-related signature gene

## Sheet: S2
Table S2. Functional annotation of the differentially expressed TME-related signature genes between distinct TME clusters
GO terms											KEGG pathways
ONTOLOGY	ID	Description	GeneRatio	BgRatio	p-value	p.adjust	qvalue	geneID	Count		ID	Description	GeneRatio	BgRatio	p-value	p.adjust	qvalue	geneID	Count
BP	GO:0019882	antigen processing and presentation	29/143	226/18670	2.1116e-27	4.39846e-24	2.86288e-24	HLA-B/TAPBP/PSME2/CCR7/CCL21/CCL19/CD8A/HLA-DPA1/HLA-DOA/HLA-E/TAPBPL/HLA-F/HLA-DPB1/CD74/RELB/HLA-DRB1/HLA-DMB/NCF4/PSMB10/WAS/HLA-DQA1/HLA-C/PSMB8/PSMB9/HLA-DQB1/TAP1/HLA-DRA/HLA-A/HLA-DMA	29		hsa04640	Hematopoietic cell lineage	23/130	99/8096	5.05832e-21	9.61081e-19	7.77384e-19	CD3D/CD8A/CD2/HLA-DPA1/CD3G/HLA-DRA/IL7R/CD38/CD3E/HLA-DOA/CD5/HLA-DQA1/CD7/HLA-DPB1/HLA-DOB/CD37/CSF2RA/HLA-DMB/CD19/CD1C/HLA-DQB1/MS4A1/CD8B	23
BP	GO:0042110	T cell activation	36/143	464/18670	3.29087e-26	3.42744e-23	2.23087e-23	LCK/TNFRSF1B/JAK3/RASAL3/CD4/CD27/CD5/CCR7/PTPRC/CCL21/CCL19/IRF1/CD8A/SASH3/CCL5/HLA-DPA1/HLA-DOA/HLA-E/AIF1/HLA-DPB1/CD74/RELB/SIT1/TNFRSF14/HLA-DMB/CD3E/CD3D/IL7R/PSMB10/WAS/CD2/GPR183/CORO1A/RAC2/PLA2G2D/CD7	36		hsa05330	Allograft rejection	13/130	38/8096	9.88946e-15	6.26332e-13	5.06618e-13	HLA-DPA1/HLA-DRA/PRF1/HLA-DOA/HLA-DQA1/HLA-DPB1/HLA-DOB/GZMB/HLA-DMB/CD40LG/FASLG/IFNG/HLA-DQB1	13
BP	GO:0051249	regulation of lymphocyte activation	36/143	485/18670	1.52776e-25	1.06078e-22	6.90442e-23	LCK/CD40/TNFRSF1B/JAK3/RASAL3/CD4/CD27/CD5/CCR7/PTPRC/CCL21/CCL19/TYROBP/IRF1/SASH3/CCL5/HLA-DPA1/HLA-DOA/IGKC/HLA-E/AIF1/HLA-F/HLA-DPB1/CD74/SIT1/TNFRSF14/HLA-DMB/CD3E/IL7R/CD2/GPR183/CORO1A/RAC2/PLA2G2D/LST1/MZB1	36		hsa05340	Primary immunodeficiency	13/130	38/8096	9.88946e-15	6.26332e-13	5.06618e-13	CD3D/CD8A/CD79A/IL7R/CD3E/LCK/ZAP70/PTPRC/ICOS/CD19/CD40LG/IL2RG/CD8B	13
BP	GO:0070661	leukocyte proliferation	30/143	298/18670	3.72405e-25	1.9393e-22	1.26226e-22	CD40/TNFRSF1B/JAK3/RASAL3/CD4/BST2/PTPRC/CCL19/TYROBP/IRF1/SASH3/CCL5/HLA-DPA1/HLA-E/AIF1/HLA-DPB1/CD74/TNFRSF14/HLA-DMB/CD3E/IL7R/PSMB10/CD79A/GPR183/CORO1A/RAC2/PLA2G2D/LST1/MZB1/CSF1	30		hsa04514	Cell adhesion molecules	21/130	149/8096	1.41244e-14	6.70908e-13	5.42674e-13	CD8A/CD2/HLA-DPA1/HLA-DRA/SELL/CD6/HLA-DOA/HLA-DQA1/HLA-DPB1/HLA-DOB/PTPRC/SELP/ICAM3/HLA-DMB/ICOS/CTLA4/CD40LG/TIGIT/PDCD1/HLA-DQB1/CD8B	21
BP	GO:0032943	mononuclear cell proliferation	29/143	274/18670	5.93678e-25	2.345e-22	1.52632e-22	CD40/TNFRSF1B/JAK3/RASAL3/CD4/PTPRC/CCL19/TYROBP/IRF1/SASH3/CCL5/HLA-DPA1/HLA-E/AIF1/HLA-DPB1/CD74/TNFRSF14/HLA-DMB/CD3E/IL7R/PSMB10/CD79A/GPR183/CORO1A/RAC2/PLA2G2D/LST1/MZB1/CSF1	29		hsa04658	Th1 and Th2 cell differentiation	17/130	92/8096	5.5412e-14	1.97682e-12	1.59898e-12	CD3D/CD247/STAT4/HLA-DPA1/CD3G/HLA-DRA/CD3E/LCK/HLA-DOA/HLA-DQA1/HLA-DPB1/HLA-DOB/ZAP70/HLA-DMB/IL2RG/IFNG/HLA-DQB1	17
BP	GO:0070663	regulation of leukocyte proliferation	27/143	222/18670	6.75469e-25	2.345e-22	1.52632e-22	CD40/TNFRSF1B/JAK3/RASAL3/CD4/BST2/PTPRC/CCL19/TYROBP/IRF1/SASH3/CCL5/HLA-DPA1/HLA-E/AIF1/HLA-DPB1/CD74/TNFRSF14/HLA-DMB/CD3E/GPR183/CORO1A/RAC2/PLA2G2D/LST1/MZB1/CSF1	27		hsa04940	Type I diabetes mellitus	13/130	43/8096	6.24259e-14	1.97682e-12	1.59898e-12	HLA-DPA1/HLA-DRA/PRF1/HLA-DOA/HLA-DQA1/HLA-DPB1/HLA-DOB/GZMB/HLA-DMB/FASLG/LTA/IFNG/HLA-DQB1	13
BP	GO:0032944	regulation of mononuclear cell proliferation	26/143	209/18670	2.98479e-24	8.88189e-22	5.78107e-22	CD40/TNFRSF1B/JAK3/RASAL3/CD4/PTPRC/CCL19/TYROBP/IRF1/SASH3/CCL5/HLA-DPA1/HLA-E/AIF1/HLA-DPB1/CD74/TNFRSF14/HLA-DMB/CD3E/GPR183/CORO1A/RAC2/PLA2G2D/LST1/MZB1/CSF1	26		hsa04060	Cytokine-cytokine receptor interaction	27/130	295/8096	9.20595e-14	2.49876e-12	2.02116e-12	CD27/CCL5/CCL19/TNFRSF17/CCR2/IL7R/CXCR3/CXCL9/CXCR6/CCR7/IL10RA/IL18RAP/IL33/IL18R1/LTB/CSF2RA/CD40LG/FASLG/LTA/IL2RG/CCL21/IFNG/CCL4/CXCL13/XCL1/CXCL10/CXCL11	27
BP	GO:0046651	lymphocyte proliferation	28/143	272/18670	9.09668e-24	2.36855e-21	1.54165e-21	CD40/TNFRSF1B/JAK3/RASAL3/CD4/PTPRC/CCL19/TYROBP/IRF1/SASH3/CCL5/HLA-DPA1/HLA-E/AIF1/HLA-DPB1/CD74/TNFRSF14/HLA-DMB/CD3E/IL7R/PSMB10/CD79A/GPR183/CORO1A/RAC2/PLA2G2D/LST1/MZB1	28		hsa04061	Viral protein interaction with cytokine and cytokine receptor	17/130	100/8096	2.34898e-13	5.57883e-12	4.51252e-12	CCL5/CCL19/CCR2/CXCR3/CXCL9/CCR7/IL10RA/IL18RAP/IL18R1/LTA/IL2RG/CCL21/CCL4/CXCL13/XCL1/CXCL10/CXCL11	17
BP	GO:0050863	regulation of T cell activation	29/143	314/18670	2.9732e-23	6.8813e-21	4.47892e-21	LCK/TNFRSF1B/JAK3/RASAL3/CD4/CD27/CD5/CCR7/PTPRC/CCL21/CCL19/IRF1/SASH3/CCL5/HLA-DPA1/HLA-DOA/HLA-E/AIF1/HLA-DPB1/CD74/SIT1/TNFRSF14/HLA-DMB/CD3E/IL7R/CD2/CORO1A/RAC2/PLA2G2D	29		hsa04659	Th17 cell differentiation	17/130	108/8096	8.74189e-13	1.84551e-11	1.49277e-11	CD3D/CD247/HLA-DPA1/CD3G/HLA-DRA/CD3E/LCK/HLA-DOA/HLA-DQA1/HLA-DPB1/HLA-DOB/ZAP70/HLA-DMB/IL2RG/IRF4/IFNG/HLA-DQB1	17
BP	GO:0050670	regulation of lymphocyte proliferation	25/143	208/18670	5.82187e-23	1.21269e-20	7.89322e-21	CD40/TNFRSF1B/JAK3/RASAL3/CD4/PTPRC/CCL19/TYROBP/IRF1/SASH3/CCL5/HLA-DPA1/HLA-E/AIF1/HLA-DPB1/CD74/TNFRSF14/HLA-DMB/CD3E/GPR183/CORO1A/RAC2/PLA2G2D/LST1/MZB1	25		hsa05320	Autoimmune thyroid disease	13/130	53/8096	1.25401e-12	2.23121e-11	1.80475e-11	HLA-DPA1/HLA-DRA/PRF1/HLA-DOA/HLA-DQA1/HLA-DPB1/HLA-DOB/GZMB/HLA-DMB/CTLA4/CD40LG/FASLG/HLA-DQB1	13
BP	GO:0007159	leukocyte cell-cell adhesion	29/143	337/18670	2.20917e-22	4.18337e-20	2.72288e-20	LCK/JAK3/RASAL3/CD4/CD27/CD5/CCR7/PTPRC/CCL21/CCL19/TNIP1/IRF1/SELL/SASH3/CCL5/HLA-DPA1/HLA-E/AIF1/HLA-DPB1/CD74/TNFRSF14/SELPLG/HLA-DMB/CD3E/IL7R/FERMT3/CORO1A/RAC2/PLA2G2D	29		hsa05332	Graft-versus-host disease	12/130	42/8096	1.29175e-12	2.23121e-11	1.80475e-11	HLA-DPA1/HLA-DRA/PRF1/HLA-DOA/HLA-DQA1/HLA-DPB1/HLA-DOB/GZMB/HLA-DMB/FASLG/IFNG/HLA-DQB1	12
BP	GO:0048002	antigen processing and presentation of peptide antigen	23/143	189/18670	2.64768e-21	4.59593e-19	2.99141e-19	HLA-B/TAPBP/PSME2/HLA-DPA1/HLA-DOA/HLA-E/TAPBPL/HLA-F/HLA-DPB1/CD74/HLA-DRB1/HLA-DMB/NCF4/PSMB10/HLA-DQA1/HLA-C/PSMB8/PSMB9/HLA-DQB1/TAP1/HLA-DRA/HLA-A/HLA-DMA	23		hsa05321	Inflammatory bowel disease	13/130	65/8096	2.0799e-11	3.29318e-10	2.66373e-10	STAT4/HLA-DPA1/HLA-DRA/HLA-DOA/HLA-DQA1/HLA-DPB1/IL18RAP/HLA-DOB/IL18R1/HLA-DMB/IL2RG/IFNG/HLA-DQB1	13
BP	GO:0002478	antigen processing and presentation of exogenous peptide antigen	22/143	175/18670	1.00187e-20	1.60531e-18	1.04487e-18	HLA-B/TAPBP/PSME2/HLA-DPA1/HLA-DOA/HLA-E/HLA-F/HLA-DPB1/CD74/HLA-DRB1/HLA-DMB/NCF4/PSMB10/HLA-DQA1/HLA-C/PSMB8/PSMB9/HLA-DQB1/TAP1/HLA-DRA/HLA-A/HLA-DMA	22		hsa05310	Asthma	10/130	31/8096	2.67945e-11	3.91612e-10	3.16761e-10	HLA-DPA1/HLA-DRA/HLA-DOA/HLA-DQA1/HLA-DPB1/HLA-DOB/HLA-DMB/CD40LG/FCER1A/HLA-DQB1	10
BP	GO:0050867	positive regulation of cell activation	29/143	394/18670	1.75078e-20	2.60491e-18	1.69549e-18	LCK/CD40/JAK3/RASAL3/CD4/CD27/CD5/CCR7/PTPRC/CCL21/CCL19/TYROBP/SASH3/CCL5/HLA-DPA1/PLEK/IGKC/HLA-E/AIF1/HLA-F/HLA-DPB1/CD74/TNFRSF14/HLA-DMB/CD3E/IL7R/CD2/GPR183/CORO1A	29		hsa04660	T cell receptor signaling pathway	15/130	104/8096	7.65928e-11	1.03947e-09	8.40793e-10	CD3D/CD8A/CD247/ITK/CD3G/CD3E/LCK/ZAP70/PTPRC/ICOS/CTLA4/CD40LG/IFNG/PDCD1/CD8B	15
BP	GO:0019884	antigen processing and presentation of exogenous antigen	22/143	182/18670	2.40159e-20	3.33501e-18	2.1707e-18	HLA-B/TAPBP/PSME2/HLA-DPA1/HLA-DOA/HLA-E/HLA-F/HLA-DPB1/CD74/HLA-DRB1/HLA-DMB/NCF4/PSMB10/HLA-DQA1/HLA-C/PSMB8/PSMB9/HLA-DQB1/TAP1/HLA-DRA/HLA-A/HLA-DMA	22		hsa04672	Intestinal immune network for IgA production	11/130	49/8096	2.0732e-10	2.62605e-09	2.12412e-09	HLA-DPA1/TNFRSF17/HLA-DRA/HLA-DOA/HLA-DQA1/HLA-DPB1/HLA-DOB/HLA-DMB/ICOS/CD40LG/HLA-DQB1	11
BP	GO:0051251	positive regulation of lymphocyte activation	27/143	334/18670	3.7156e-20	4.83725e-18	3.14848e-18	LCK/CD40/JAK3/RASAL3/CD4/CD27/CD5/CCR7/PTPRC/CCL21/CCL19/TYROBP/SASH3/CCL5/HLA-DPA1/IGKC/HLA-E/AIF1/HLA-F/HLA-DPB1/CD74/TNFRSF14/HLA-DMB/CD3E/IL7R/GPR183/CORO1A	27		hsa05416	Viral myocarditis	11/130	60/8096	2.09988e-09	2.49361e-08	2.01699e-08	HLA-DPA1/HLA-DRA/PRF1/HLA-DOA/HLA-DQA1/HLA-DPB1/HLA-DOB/HLA-DMB/RAC2/CD40LG/HLA-DQB1	11
BP	GO:0002696	positive regulation of leukocyte activation	28/143	380/18670	8.37729e-20	1.02646e-17	6.68108e-18	LCK/CD40/JAK3/RASAL3/CD4/CD27/CD5/CCR7/PTPRC/CCL21/CCL19/TYROBP/SASH3/CCL5/HLA-DPA1/IGKC/HLA-E/AIF1/HLA-F/HLA-DPB1/CD74/TNFRSF14/HLA-DMB/CD3E/IL7R/CD2/GPR183/CORO1A	28		hsa05164	Influenza A	16/130	172/8096	1.27148e-08	1.42107e-07	1.14945e-07	CCL5/PRKCB/HLA-DPA1/HLA-DRA/HLA-DOA/HLA-DQA1/HLA-DPB1/HLA-DOB/IL33/HLA-DMB/FASLG/CASP1/IFNG/TLR7/CXCL10/HLA-DQB1	16
BP	GO:0034341	response to interferon-gamma	22/143	199/18670	1.7314e-19	2.00362e-17	1.30412e-17	HLA-B/CASP1/BST2/GBP4/CCL21/CCL19/IRF1/CCL5/HLA-DPA1/UBD/HLA-E/AIF1/HLA-F/HLA-DPB1/HLA-DRB1/WAS/GBP2/HLA-DQA1/HLA-C/HLA-DQB1/HLA-DRA/HLA-A	22		hsa05323	Rheumatoid arthritis	12/130	93/8096	2.43366e-08	2.56887e-07	2.07786e-07	CCL5/HLA-DPA1/HLA-DRA/HLA-DOA/HLA-DQA1/HLA-DPB1/HLA-DOB/LTB/HLA-DMB/CTLA4/IFNG/HLA-DQB1	12
BP	GO:0050870	positive regulation of T cell activation	22/143	202/18670	2.40581e-19	2.63753e-17	1.71672e-17	LCK/JAK3/RASAL3/CD4/CD27/CD5/CCR7/PTPRC/CCL21/CCL19/SASH3/CCL5/HLA-DPA1/HLA-E/AIF1/HLA-DPB1/CD74/TNFRSF14/HLA-DMB/CD3E/IL7R/CORO1A	22		hsa05140	Leishmaniasis	11/130	77/8096	3.24942e-08	3.24942e-07	2.62834e-07	PRKCB/HLA-DPA1/HLA-DRA/HLA-DOA/HLA-DQA1/HLA-DPB1/HLA-DOB/C3/HLA-DMB/IFNG/HLA-DQB1	11
BP	GO:0002460	adaptive immune response based on somatic recombination of immune receptors built from immunoglobulin superfamily domains	27/143	361/18670	2.79244e-19	2.90833e-17	1.89298e-17	CD40/TNFRSF1B/JAK3/HLA-B/C1QA/C3/CD4/CD27/GZMM/PTPRC/CCL19/CXCL13/CD8A/SASH3/IGKC/HLA-E/HLA-F/CD74/RELB/IL7R/WAS/IL18BP/HLA-C/HLA-DQB1/HLA-A/PRF1/C1QB	27		hsa04612	Antigen processing and presentation	11/130	78/8096	3.73182e-08	3.54523e-07	2.86761e-07	CD8A/HLA-DPA1/HLA-DRA/HLA-DOA/HLA-DQA1/HLA-DPB1/HLA-DOB/HLA-DMB/IFNG/HLA-DQB1/CD8B	11
BP	GO:0070665	positive regulation of leukocyte proliferation	19/143	139/18670	1.00445e-18	9.96317e-17	6.48486e-17	CD40/JAK3/RASAL3/CD4/BST2/PTPRC/CCL19/SASH3/CCL5/HLA-DPA1/HLA-E/AIF1/HLA-DPB1/CD74/HLA-DMB/CD3E/GPR183/CORO1A/CSF1	19		hsa04062	Chemokine signaling pathway	16/130	192/8096	6.09276e-08	5.5125e-07	4.45886e-07	CCL5/CCL19/PRKCB/ITK/CCR2/CXCR3/CXCL9/CXCR6/CCR7/RAC2/CCL21/CCL4/CXCL13/XCL1/CXCL10/CXCL11	16
BP	GO:1903039	positive regulation of leukocyte cell-cell adhesion	22/143	218/18670	1.27393e-18	1.20618e-16	7.85082e-17	LCK/JAK3/RASAL3/CD4/CD27/CD5/CCR7/PTPRC/CCL21/CCL19/SASH3/CCL5/HLA-DPA1/HLA-E/AIF1/HLA-DPB1/CD74/TNFRSF14/HLA-DMB/CD3E/IL7R/CORO1A	22		hsa05322	Systemic lupus erythematosus	13/130	136/8096	2.33666e-07	2.01803e-06	1.63231e-06	HLA-DPA1/HLA-DRA/HLA-DOA/HLA-DQA1/HLA-DPB1/HLA-DOB/C3/HLA-DMB/CD40LG/C7/IFNG/CTSG/HLA-DQB1	13
BP	GO:0022409	positive regulation of cell-cell adhesion	23/143	255/18670	2.49848e-18	2.26276e-16	1.47279e-16	LCK/JAK3/RASAL3/CD4/CD27/CD5/CCR7/PTPRC/CCL21/CCL19/CXCL13/SASH3/CCL5/HLA-DPA1/HLA-E/AIF1/HLA-DPB1/CD74/TNFRSF14/HLA-DMB/CD3E/IL7R/CORO1A	23		hsa04650	Natural killer cell mediated cytotoxicity	12/130	131/8096	1.10548e-06	9.13226e-06	7.38676e-06	CD247/CD48/SH2D1A/PRKCB/HCST/PRF1/LCK/ZAP70/GZMB/RAC2/FASLG/IFNG	12
BP	GO:0022407	regulation of cell-cell adhesion	27/143	402/18670	4.4029e-18	3.82135e-16	2.48725e-16	LCK/JAK3/RASAL3/CD4/CD27/CD5/CCR7/PTPRC/CCL21/CCL19/IRF1/AKNA/CXCL13/SASH3/CCL5/HLA-DPA1/HLA-E/AIF1/HLA-DPB1/CD74/TNFRSF14/HLA-DMB/CD3E/IL7R/FERMT3/CORO1A/PLA2G2D	27		hsa05145	Toxoplasmosis	11/130	112/8096	1.58584e-06	1.25546e-05	1.01549e-05	HLA-DPA1/HLA-DRA/HLA-DOA/HLA-DQA1/HLA-DPB1/IL10RA/HLA-DOB/HLA-DMB/CD40LG/IFNG/HLA-DQB1	11
BP	GO:0071346	cellular response to interferon-gamma	20/143	180/18670	7.71488e-18	6.27763e-16	4.086e-16	HLA-B/CASP1/GBP4/CCL21/CCL19/IRF1/CCL5/HLA-DPA1/HLA-E/AIF1/HLA-F/HLA-DPB1/HLA-DRB1/WAS/GBP2/HLA-DQA1/HLA-C/HLA-DQB1/HLA-DRA/HLA-A	20		hsa05150	Staphylococcus aureus infection	10/130	96/8096	2.81954e-06	2.14285e-05	1.73328e-05	HLA-DPA1/HLA-DRA/HLA-DOA/HLA-DQA1/HLA-DPB1/HLA-DOB/C3/SELP/HLA-DMB/HLA-DQB1	10
BP	GO:0032946	positive regulation of mononuclear cell proliferation	18/143	131/18670	7.83574e-18	6.27763e-16	4.086e-16	CD40/JAK3/RASAL3/CD4/PTPRC/CCL19/SASH3/CCL5/HLA-DPA1/HLA-E/AIF1/HLA-DPB1/CD74/HLA-DMB/CD3E/GPR183/CORO1A/CSF1	18		hsa05169	Epstein-Barr virus infection	14/130	202/8096	3.95762e-06	2.8921e-05	2.33932e-05	CD3D/CD247/HLA-DPA1/CD3G/HLA-DRA/CD3E/HLA-DOA/HLA-DQA1/HLA-DPB1/HLA-DOB/HLA-DMB/CD19/CXCL10/HLA-DQB1	14
BP	GO:0042129	regulation of T cell proliferation	19/143	156/18670	9.34646e-18	7.07892e-16	4.60755e-16	TNFRSF1B/JAK3/RASAL3/CD4/PTPRC/CCL19/IRF1/SASH3/CCL5/HLA-DPA1/HLA-E/AIF1/HLA-DPB1/TNFRSF14/HLA-DMB/CD3E/CORO1A/RAC2/PLA2G2D	19		hsa05166	Human T-cell leukemia virus 1 infection	14/130	222/8096	1.17958e-05	8.30073e-05	6.71417e-05	CD3D/HLA-DPA1/CD3G/HLA-DRA/CD3E/LCK/HLA-DOA/HLA-DQA1/HLA-DPB1/HLA-DOB/HLA-DMB/LTA/IL2RG/HLA-DQB1	14
BP	GO:1903037	regulation of leukocyte cell-cell adhesion	24/143	304/18670	9.51559e-18	7.07892e-16	4.60755e-16	LCK/JAK3/RASAL3/CD4/CD27/CD5/CCR7/PTPRC/CCL21/CCL19/IRF1/SASH3/CCL5/HLA-DPA1/HLA-E/AIF1/HLA-DPB1/CD74/TNFRSF14/HLA-DMB/CD3E/IL7R/CORO1A/PLA2G2D	24		hsa05152	Tuberculosis	12/130	180/8096	2.97039e-05	0.000201562	0.000163036	HLA-DPA1/HLA-DRA/HLA-DOA/HLA-DQA1/HLA-DPB1/IL10RA/HLA-DOB/CORO1A/C3/HLA-DMB/IFNG/HLA-DQB1	12
BP	GO:0042098	T cell proliferation	20/143	184/18670	1.19665e-17	8.59522e-16	5.59448e-16	TNFRSF1B/JAK3/RASAL3/CD4/PTPRC/CCL19/IRF1/SASH3/CCL5/HLA-DPA1/HLA-E/AIF1/HLA-DPB1/TNFRSF14/HLA-DMB/CD3E/PSMB10/CORO1A/RAC2/PLA2G2D	20		hsa04064	NF-kappa B signaling pathway	9/130	104/8096	4.0791e-05	0.000267251	0.00021617	CCL19/PRKCB/LCK/ZAP70/LTB/CD40LG/LTA/CCL21/CCL4	9
BP	GO:0045785	positive regulation of cell adhesion	26/143	403/18670	5.23489e-17	3.63476e-15	2.3658e-15	LCK/JAK3/SPOCK2/RASAL3/CD4/CD27/CD5/CCR7/PTPRC/CCL21/CCL19/CXCL13/SASH3/CCL5/HLA-DPA1/HLA-E/AIF1/HLA-DPB1/CD74/TNFRSF14/HLA-DMB/CD3E/IL7R/CORO1A/SAA1/CSF1	26		hsa05235	PD-L1 expression and PD-1 checkpoint pathway in cancer	8/130	89/8096	8.45195e-05	0.00053529	0.000432977	CD3D/CD247/CD3G/CD3E/LCK/ZAP70/IFNG/PDCD1	8
BP	GO:0050671	positive regulation of lymphocyte proliferation	17/143	130/18670	1.58848e-16	1.06736e-14	6.94725e-15	CD40/JAK3/RASAL3/CD4/PTPRC/CCL19/SASH3/CCL5/HLA-DPA1/HLA-E/AIF1/HLA-DPB1/CD74/HLA-DMB/CD3E/GPR183/CORO1A	17		hsa04145	Phagosome	10/130	152/8096	0.000156864	0.000961424	0.000777661	HLA-DPA1/HLA-DRA/HLA-DOA/HLA-DQA1/HLA-DPB1/HLA-DOB/CORO1A/C3/HLA-DMB/HLA-DQB1	10
BP	GO:0002449	lymphocyte mediated immunity	24/143	352/18670	2.71186e-16	1.76525e-14	1.14897e-14	CD40/TNFRSF1B/HLA-B/C1QA/C3/CD27/GZMM/PTPRC/CD8A/SASH3/IGKC/GZMB/HLA-E/HLA-F/CD74/IL7R/WAS/HLA-C/CORO1A/HLA-DQB1/SLAMF7/HLA-A/PRF1/C1QB	24		hsa05142	Chagas disease	8/130	102/8096	0.000220468	0.00130903	0.00105883	CD3D/CD247/CCL5/CD3G/CD3E/C3/FASLG/IFNG	8
BP	GO:0002819	regulation of adaptive immune response	18/143	160/18670	2.99876e-16	1.89285e-14	1.23203e-14	CD40/TNFRSF1B/JAK3/HLA-B/C3/CD4/PTPRC/CCL19/IRF1/SASH3/HLA-E/HLA-F/TNFRSF14/IL7R/WAS/HLA-C/CD48/HLA-A	18		hsa04623	Cytosolic DNA-sensing pathway	6/130	63/8096	0.000490338	0.00282316	0.00228355	CCL5/IL33/CASP1/CCL4/AIM2/CXCL10	6
BP	GO:0050852	T cell receptor signaling pathway	19/143	202/18670	1.23692e-15	7.57794e-14	4.93235e-14	LCK/CD247/PSME2/CD4/TRAC/CCR7/PTPRC/HLA-DPA1/HLA-DPB1/HLA-DRB1/CD3E/CD3D/PSMB10/WAS/HLA-DQA1/PSMB8/PSMB9/HLA-DQB1/HLA-DRA	19		hsa04620	Toll-like receptor signaling pathway	7/130	104/8096	0.00136724	0.00764044	0.00618008	CCL5/CXCL9/TLR7/CCL4/SPP1/CXCL10/CXCL11	7
BP	GO:0002697	regulation of immune effector process	26/143	462/18670	1.41319e-15	8.41053e-14	5.47427e-14	CD40/TNFRSF1B/JAK3/HLA-B/C1QA/C3/APOBEC3G/BST2/PTPRC/BIRC3/CCL19/TYROBP/SASH3/IGKC/HLA-E/HLA-F/CD74/TNFRSF14/HLA-DMB/IL7R/WAS/HLA-C/RAC2/MZB1/HLA-A/C1QB	26		hsa04662	B cell receptor signaling pathway	6/130	82/8096	0.00197202	0.0107053	0.00865911	PRKCB/CD79A/CD79B/RAC2/CD19/INPP5D	6
BP	GO:0030098	lymphocyte differentiation	23/143	353/18670	3.20518e-15	1.85455e-13	1.2071e-13	LCK/JAK3/CD4/CD27/CCR7/PTPRC/CCL19/ITM2A/IRF1/CD8A/SASH3/CD79B/HLA-DOA/CD74/SPI1/RELB/CD3E/CD3D/IL7R/CD79A/CD2/GPR183/PLA2G2D	23		hsa05143	African trypanosomiasis	4/130	37/8096	0.00278133	0.0146792	0.0118735	PRKCB/FASLG/IFNG/IDO1	4
BP	GO:0050851	antigen receptor-mediated signaling pathway	22/143	316/18670	3.43471e-15	1.93365e-13	1.25858e-13	LCK/CD247/PSME2/CD4/TRAC/CCR7/PTPRC/CD79B/HLA-DPA1/IGKC/HLA-DPB1/HLA-DRB1/CD3E/CD3D/PSMB10/WAS/CD79A/HLA-DQA1/PSMB8/PSMB9/HLA-DQB1/HLA-DRA	22		hsa05162	Measles	7/130	139/8096	0.00692411	0.0355562	0.0287602	CD3D/CD3G/SLAMF1/CD3E/FASLG/IL2RG/TLR7	7
BP	GO:0042102	positive regulation of T cell proliferation	14/143	95/18670	1.50601e-14	8.25532e-13	5.37325e-13	JAK3/RASAL3/CD4/PTPRC/CCL19/SASH3/CCL5/HLA-DPA1/HLA-E/AIF1/HLA-DPB1/HLA-DMB/CD3E/CORO1A	14		hsa05144	Malaria	4/130	50/8096	0.00826423	0.0413211	0.0334232	KLRB1/SELP/CD40LG/IFNG	4
BP	GO:0030217	T cell differentiation	19/143	240/18670	2.95866e-14	1.58023e-12	1.02855e-12	LCK/JAK3/CD4/CD27/CCR7/PTPRC/CCL19/IRF1/CD8A/SASH3/HLA-DOA/CD74/RELB/CD3E/CD3D/IL7R/CD2/GPR183/PLA2G2D	19
BP	GO:0002429	immune response-activating cell surface receptor signaling pathway	24/143	473/18670	1.88554e-13	9.57949e-12	6.23513e-12	LCK/CD247/PSME2/CD4/TRAC/CCR7/PTPRC/CD79B/HLA-DPA1/IGKC/HLA-DPB1/RELB/HLA-DRB1/CD3E/CD3D/PSMB10/WAS/CD79A/CLEC10A/HLA-DQA1/PSMB8/PSMB9/HLA-DQB1/HLA-DRA	24
BP	GO:0002757	immune response-activating signal transduction	24/143	473/18670	1.88554e-13	9.57949e-12	6.23513e-12	LCK/CD247/PSME2/CD4/TRAC/CCR7/PTPRC/CD79B/HLA-DPA1/IGKC/HLA-DPB1/RELB/HLA-DRB1/CD3E/CD3D/PSMB10/WAS/CD79A/CLEC10A/HLA-DQA1/PSMB8/PSMB9/HLA-DQB1/HLA-DRA	24
BP	GO:0001906	cell killing	16/143	168/18670	2.04346e-13	1.00019e-11	6.51006e-12	HLA-B/C3/GZMM/PTPRC/TYROBP/LTF/GZMB/APOL1/HLA-E/HLA-F/IL7R/HLA-C/CORO1A/SLAMF7/HLA-A/PRF1	16
BP	GO:0060333	interferon-gamma-mediated signaling pathway	13/143	91/18670	2.06472e-13	1.00019e-11	6.51006e-12	HLA-B/IRF1/HLA-DPA1/HLA-E/HLA-F/HLA-DPB1/HLA-DRB1/GBP2/HLA-DQA1/HLA-C/HLA-DQB1/HLA-DRA/HLA-A	13
BP	GO:0002822	regulation of adaptive immune response based on somatic recombination of immune receptors built from immunoglobulin superfamily domains	15/143	145/18670	3.53709e-13	1.67449e-11	1.0899e-11	CD40/TNFRSF1B/JAK3/HLA-B/C3/CD4/PTPRC/CCL19/SASH3/HLA-E/HLA-F/IL7R/WAS/HLA-C/HLA-A	15
BP	GO:0002474	antigen processing and presentation of peptide antigen via MHC class I	13/143	96/18670	4.20773e-13	1.94771e-11	1.26773e-11	HLA-B/TAPBP/PSME2/HLA-E/TAPBPL/HLA-F/NCF4/PSMB10/HLA-C/PSMB8/PSMB9/TAP1/HLA-A	13
BP	GO:0002479	antigen processing and presentation of exogenous peptide antigen via MHC class I, TAP-dependent	12/143	75/18670	4.41441e-13	1.99896e-11	1.30109e-11	HLA-B/TAPBP/PSME2/HLA-E/HLA-F/NCF4/PSMB10/HLA-C/PSMB8/PSMB9/TAP1/HLA-A	12
BP	GO:0050900	leukocyte migration	24/143	499/18670	5.97195e-13	2.64672e-11	1.7227e-11	LCK/CCR5/CCR7/CCL21/CCL19/CXCR3/CXCL9/SELL/CXCL13/CCL5/IGKC/AIF1/CD74/GPSM3/TNFRSF14/SELPLG/CD2/GPR183/CORO1A/RAC2/CD48/CXCL10/SAA1/CSF1	24
BP	GO:0042590	antigen processing and presentation of exogenous peptide antigen via MHC class I	12/143	79/18670	8.4311e-13	3.65875e-11	2.38142e-11	HLA-B/TAPBP/PSME2/HLA-E/HLA-F/NCF4/PSMB10/HLA-C/PSMB8/PSMB9/TAP1/HLA-A	12
BP	GO:0001819	positive regulation of cytokine production	23/143	464/18670	1.02682e-12	4.36504e-11	2.84113e-11	CD40/C3/CD4/CASP1/CCR7/PTPRC/BIRC3/CCL19/LTB/TYROBP/IRF1/SASH3/HLA-DPA1/HLA-E/AIF1/HLA-F/HLA-DPB1/CD74/GPSM3/TNFRSF14/CD3E/CD2/SAA1	23
BP	GO:0030595	leukocyte chemotaxis	17/143	224/18670	1.44584e-12	6.02335e-11	3.9205e-11	CCR5/CCR7/CCL21/CCL19/CXCR3/CXCL9/CXCL13/CCL5/AIF1/CD74/GPSM3/GPR183/CORO1A/RAC2/CXCL10/SAA1/CSF1	17
BP	GO:0002456	T cell mediated immunity	13/143	106/18670	1.55452e-12	6.34914e-11	4.13255e-11	TNFRSF1B/HLA-B/GZMM/PTPRC/CD8A/SASH3/HLA-E/HLA-F/IL7R/WAS/HLA-C/HLA-A/PRF1	13
BP	GO:0001909	leukocyte mediated cytotoxicity	13/143	107/18670	1.75804e-12	7.0423e-11	4.58372e-11	HLA-B/GZMM/PTPRC/TYROBP/GZMB/HLA-E/HLA-F/IL7R/HLA-C/CORO1A/SLAMF7/HLA-A/PRF1	13
BP	GO:2000107	negative regulation of leukocyte apoptotic process	10/143	47/18670	2.05536e-12	8.07795e-11	5.2578e-11	CCR5/JAK3/CD27/CCR7/CCL21/CCL19/CCL5/CD74/HCLS1/IL7R	10
BP	GO:0019883	antigen processing and presentation of endogenous antigen	8/143	22/18670	2.83952e-12	1.09532e-10	7.12925e-11	HLA-B/TAPBP/HLA-E/HLA-F/CD74/HLA-C/TAP1/HLA-A	8
BP	GO:0002703	regulation of leukocyte mediated immunity	16/143	205/18670	4.45704e-12	1.688e-10	1.09869e-10	CD40/TNFRSF1B/JAK3/HLA-B/C3/BST2/PTPRC/TYROBP/SASH3/HLA-E/HLA-F/IL7R/WAS/HLA-C/RAC2/HLA-A	16
BP	GO:0002483	antigen processing and presentation of endogenous peptide antigen	7/143	15/18670	8.15442e-12	2.97994e-10	1.93959e-10	HLA-B/TAPBP/HLA-E/HLA-F/HLA-C/TAP1/HLA-A	7
BP	GO:0019885	antigen processing and presentation of endogenous peptide antigen via MHC class I	7/143	15/18670	8.15442e-12	2.97994e-10	1.93959e-10	HLA-B/TAPBP/HLA-E/HLA-F/HLA-C/TAP1/HLA-A	7
BP	GO:0002699	positive regulation of immune effector process	16/143	219/18670	1.21869e-11	4.37677e-10	2.84877e-10	CD40/HLA-B/C3/PTPRC/CCL19/TYROBP/SASH3/HLA-E/HLA-F/CD74/TNFRSF14/HLA-DMB/HLA-C/RAC2/MZB1/HLA-A	16
BP	GO:0002690	positive regulation of leukocyte chemotaxis	11/143	87/18670	6.14594e-11	2.16983e-09	1.41231e-09	CCR7/CCL21/CCL19/CXCL13/CCL5/AIF1/CD74/GPSM3/RAC2/CXCL10/CSF1	11
BP	GO:1903706	regulation of hemopoiesis	21/143	475/18670	9.20638e-11	3.19615e-09	2.08032e-09	JAK3/PSME2/CD4/CD27/PTPRC/CCL19/TYROBP/IRF1/SASH3/HLA-DOA/LTF/CD74/SPI1/HCLS1/IL7R/PSMB10/CD2/EVI2B/PSMB8/PSMB9/CSF1	21
BP	GO:0002577	regulation of antigen processing and presentation	7/143	20/18670	9.51427e-11	3.24889e-09	2.11465e-09	CCR7/CCL21/CCL19/HLA-DOA/TAPBPL/CD74/WAS	7
BP	GO:0001913	T cell mediated cytotoxicity	9/143	49/18670	1.11455e-10	3.74454e-09	2.43726e-09	HLA-B/GZMM/PTPRC/HLA-E/HLA-F/IL7R/HLA-C/HLA-A/PRF1	9
BP	GO:0002709	regulation of T cell mediated immunity	10/143	70/18670	1.35605e-10	4.48356e-09	2.91827e-09	TNFRSF1B/HLA-B/PTPRC/SASH3/HLA-E/HLA-F/IL7R/WAS/HLA-C/HLA-A	10
BP	GO:0060326	cell chemotaxis	17/143	304/18670	1.83353e-10	5.96756e-09	3.88418e-09	CCR5/CCR7/CCL21/CCL19/CXCR3/CXCL9/CXCL13/CCL5/AIF1/CD74/GPSM3/GPR183/CORO1A/RAC2/CXCL10/SAA1/CSF1	17
BP	GO:0002687	positive regulation of leukocyte migration	12/143	128/18670	2.83971e-10	9.01389e-09	5.86699e-09	CCR7/CCL21/CCL19/CXCL13/CCL5/AIF1/CD74/GPSM3/TNFRSF14/RAC2/CXCL10/CSF1	12
BP	GO:0002824	positive regulation of adaptive immune response based on somatic recombination of immune receptors built from immunoglobulin superfamily domains	11/143	100/18670	2.85606e-10	9.01389e-09	5.86699e-09	CD40/HLA-B/C3/CD4/PTPRC/CCL19/SASH3/HLA-E/HLA-F/HLA-C/HLA-A	11
BP	GO:1902105	regulation of leukocyte differentiation	16/143	272/18670	3.10082e-10	9.6403e-09	6.27471e-09	JAK3/CD4/CD27/PTPRC/CCL19/TYROBP/IRF1/SASH3/HLA-DOA/LTF/CD74/HCLS1/IL7R/CD2/EVI2B/CSF1	16
BP	GO:0002821	positive regulation of adaptive immune response	11/143	105/18670	4.86336e-10	1.48976e-08	9.6966e-09	CD40/HLA-B/C3/CD4/PTPRC/CCL19/SASH3/HLA-E/HLA-F/HLA-C/HLA-A	11
BP	GO:0046631	alpha-beta T cell activation	12/143	138/18670	6.82755e-10	2.06113e-08	1.34155e-08	JAK3/RASAL3/PTPRC/CCL19/IRF1/SASH3/HLA-E/RELB/TNFRSF14/CD3E/GPR183/PLA2G2D	12
BP	GO:2000106	regulation of leukocyte apoptotic process	10/143	83/18670	7.64092e-10	2.27372e-08	1.47993e-08	CCR5/JAK3/CD27/CCR7/CCL21/CCL19/CCL5/CD74/HCLS1/IL7R	10
BP	GO:0072676	lymphocyte migration	11/143	111/18670	8.884e-10	2.60639e-08	1.69646e-08	CCR7/CCL21/CCL19/CXCR3/CXCL13/CCL5/AIF1/TNFRSF14/GPR183/CXCL10/SAA1	11
BP	GO:0002688	regulation of leukocyte chemotaxis	11/143	114/18670	1.1846e-09	3.42713e-08	2.23066e-08	CCR7/CCL21/CCL19/CXCL13/CCL5/AIF1/CD74/GPSM3/RAC2/CXCL10/CSF1	11
BP	GO:0043123	positive regulation of I-kappaB kinase/NF-kappaB signaling	13/143	183/18670	1.58657e-09	4.52716e-08	2.94665e-08	CD40/CD4/CASP1/BST2/CCR7/BIRC3/CCL21/CCL19/PIM2/LTF/UBD/CD74/APOL3	13
BP	GO:0002706	regulation of lymphocyte mediated immunity	12/143	149/18670	1.65601e-09	4.66143e-08	3.03405e-08	CD40/TNFRSF1B/HLA-B/C3/PTPRC/SASH3/HLA-E/HLA-F/IL7R/WAS/HLA-C/HLA-A	12
BP	GO:0034612	response to tumor necrosis factor	16/143	312/18670	2.27957e-09	6.33114e-08	4.12083e-08	CD40/TNFRSF1B/PSME2/CD27/CASP1/BIRC3/CCL21/CCL19/LTB/CCL5/UBD/TNFRSF14/PSMB10/GBP2/PSMB8/PSMB9	16
BP	GO:0007249	I-kappaB kinase/NF-kappaB signaling	15/143	269/18670	2.38905e-09	6.54789e-08	4.26191e-08	CD40/CD4/CASP1/BST2/CCR7/BIRC3/CCL21/CCL19/TNIP1/PIM2/LTF/UBD/CD74/RELB/APOL3	15
BP	GO:0071621	granulocyte chemotaxis	11/143	123/18670	2.67576e-09	7.23844e-08	4.71138e-08	CCR7/CCL21/CCL19/CXCL9/CXCL13/CCL5/CD74/RAC2/CXCL10/SAA1/CSF1	11
BP	GO:0007204	positive regulation of cytosolic calcium ion concentration	16/143	319/18670	3.13422e-09	8.36996e-08	5.44787e-08	LCK/CCR5/CD52/CD4/CCR7/PTPRC/S1PR4/CCL21/CCL19/CXCR3/CXCL9/CXCL13/RAMP3/CORO1A/CXCL10/SAA1	16
BP	GO:0002685	regulation of leukocyte migration	13/143	196/18670	3.66465e-09	9.66262e-08	6.28923e-08	CCR7/CCL21/CCL19/CXCR3/CXCL13/CCL5/AIF1/CD74/GPSM3/TNFRSF14/RAC2/CXCL10/CSF1	13
BP	GO:0019886	antigen processing and presentation of exogenous peptide antigen via MHC class II	10/143	98/18670	3.9912e-09	1.03076e-07	6.70905e-08	HLA-DPA1/HLA-DOA/HLA-DPB1/CD74/HLA-DRB1/HLA-DMB/HLA-DQA1/HLA-DQB1/HLA-DRA/HLA-DMA	10
BP	GO:0043122	regulation of I-kappaB kinase/NF-kappaB signaling	14/143	237/18670	4.00824e-09	1.03076e-07	6.70905e-08	CD40/CD4/CASP1/BST2/CCR7/BIRC3/CCL21/CCL19/TNIP1/PIM2/LTF/UBD/CD74/APOL3	14
BP	GO:0001914	regulation of T cell mediated cytotoxicity	7/143	33/18670	4.82527e-09	1.22574e-07	7.97811e-08	HLA-B/PTPRC/HLA-E/HLA-F/IL7R/HLA-C/HLA-A	7
BP	GO:0002495	antigen processing and presentation of peptide antigen via MHC class II	10/143	101/18670	5.36936e-09	1.34751e-07	8.77074e-08	HLA-DPA1/HLA-DOA/HLA-DPB1/CD74/HLA-DRB1/HLA-DMB/HLA-DQA1/HLA-DQB1/HLA-DRA/HLA-DMA	10
BP	GO:0002440	production of molecular mediator of immune response	15/143	286/18670	5.49478e-09	1.36257e-07	8.86877e-08	CD40/TNFRSF1B/JAK3/BST2/PTPRC/ITM2A/SASH3/IGKC/HLA-E/HLA-F/CD74/TNFRSF14/IL7R/HLA-DQB1/MZB1	15
BP	GO:0002504	antigen processing and presentation of peptide or polysaccharide antigen via MHC class II	10/143	102/18670	5.91444e-09	1.44062e-07	9.37677e-08	HLA-DPA1/HLA-DOA/HLA-DPB1/CD74/HLA-DRB1/HLA-DMB/HLA-DQA1/HLA-DQB1/HLA-DRA/HLA-DMA	10
BP	GO:0002573	myeloid leukocyte differentiation	13/143	204/18670	5.94785e-09	1.44062e-07	9.37677e-08	CD4/CCR7/CCL19/TYROBP/LTF/UBD/CD74/SPI1/RELB/HCLS1/EVI2B/GPR183/CSF1	13
BP	GO:0071356	cellular response to tumor necrosis factor	15/143	291/18670	6.94371e-09	1.6625e-07	1.08209e-07	CD40/TNFRSF1B/PSME2/CD27/CASP1/BIRC3/CCL21/CCL19/LTB/CCL5/TNFRSF14/PSMB10/GBP2/PSMB8/PSMB9	15
BP	GO:0030593	neutrophil chemotaxis	10/143	104/18670	7.1537e-09	1.66326e-07	1.08259e-07	CCR7/CCL21/CCL19/CXCL9/CXCL13/CCL5/CD74/RAC2/CXCL10/SAA1	10
BP	GO:0071887	leukocyte apoptotic process	10/143	104/18670	7.1537e-09	1.66326e-07	1.08259e-07	CCR5/JAK3/CD27/CCR7/CCL21/CCL19/CCL5/CD74/HCLS1/IL7R	10
BP	GO:0050921	positive regulation of chemotaxis	11/143	135/18670	7.18645e-09	1.66326e-07	1.08259e-07	CCR7/CCL21/CCL19/CXCL13/CCL5/AIF1/CD74/GPSM3/RAC2/CXCL10/CSF1	11
BP	GO:0002700	regulation of production of molecular mediator of immune response	11/143	139/18670	9.77396e-09	2.23727e-07	1.4562e-07	CD40/TNFRSF1B/JAK3/BST2/PTPRC/SASH3/HLA-E/HLA-F/CD74/TNFRSF14/MZB1	11
BP	GO:0097530	granulocyte migration	11/143	141/18670	1.13562e-08	2.57119e-07	1.67355e-07	CCR7/CCL21/CCL19/CXCL9/CXCL13/CCL5/CD74/RAC2/CXCL10/SAA1/CSF1	11
BP	GO:0006874	cellular calcium ion homeostasis	18/143	458/18670	1.41547e-08	3.13767e-07	2.04226e-07	LCK/CD40/CCR5/CD52/CD4/CCR7/PTPRC/S1PR4/CCL21/CCL19/CXCR3/CXCL9/CXCL13/CCL5/RAMP3/CORO1A/CXCL10/SAA1	18
BP	GO:1902107	positive regulation of leukocyte differentiation	11/143	144/18670	1.41594e-08	3.13767e-07	2.04226e-07	CD4/CD27/PTPRC/CCL19/TYROBP/SASH3/CD74/HCLS1/IL7R/EVI2B/CSF1	11
BP	GO:0051480	regulation of cytosolic calcium ion concentration	16/143	357/18670	1.54581e-08	3.3894e-07	2.2061e-07	LCK/CCR5/CD52/CD4/CCR7/PTPRC/S1PR4/CCL21/CCL19/CXCR3/CXCL9/CXCL13/RAMP3/CORO1A/CXCL10/SAA1	16
BP	GO:0042113	B cell activation	15/143	310/18670	1.62167e-08	3.51869e-07	2.29025e-07	CD40/JAK3/CD27/BST2/PTPRC/ITM2A/TYROBP/SASH3/CD79B/IGKC/CD74/IL7R/CD79A/GPR183/MZB1	15
BP	GO:0055074	calcium ion homeostasis	18/143	471/18670	2.17449e-08	4.64024e-07	3.02025e-07	LCK/CD40/CCR5/CD52/CD4/CCR7/PTPRC/S1PR4/CCL21/CCL19/CXCR3/CXCL9/CXCL13/CCL5/RAMP3/CORO1A/CXCL10/SAA1	18
BP	GO:0002407	dendritic cell chemotaxis	6/143	24/18670	2.18312e-08	4.64024e-07	3.02025e-07	CCR5/CCR7/CCL21/CCL19/CCL5/GPR183	6
BP	GO:0070098	chemokine-mediated signaling pathway	9/143	88/18670	2.40778e-08	5.06606e-07	3.29741e-07	CCR5/CCR7/CCL21/CCL19/CXCR3/CXCL9/CXCL13/CCL5/CXCL10	9
BP	GO:1990266	neutrophil migration	10/143	118/18670	2.43886e-08	5.08014e-07	3.30658e-07	CCR7/CCL21/CCL19/CXCL9/CXCL13/CCL5/CD74/RAC2/CXCL10/SAA1	10
BP	GO:0048247	lymphocyte chemotaxis	8/143	64/18670	2.99853e-08	6.1841e-07	4.02513e-07	CCL21/CCL19/CXCR3/CXCL13/CCL5/GPR183/CXCL10/SAA1	8
BP	GO:0072678	T cell migration	8/143	65/18670	3.39744e-08	6.9381e-07	4.51589e-07	CCL21/CXCR3/CXCL13/CCL5/AIF1/TNFRSF14/GPR183/CXCL10	8
BP	GO:0001916	positive regulation of T cell mediated cytotoxicity	6/143	26/18670	3.68751e-08	7.44392e-07	4.84512e-07	HLA-B/PTPRC/HLA-E/HLA-F/HLA-C/HLA-A	6
BP	GO:0060402	calcium ion transport into cytosol	11/143	158/18670	3.7166e-08	7.44392e-07	4.84512e-07	LCK/CCR5/CD4/CCR7/PTPRC/CCL21/CCL19/CXCL9/RAMP3/CORO1A/CXCL10	11
BP	GO:0046634	regulation of alpha-beta T cell activation	9/143	93/18670	3.92427e-08	7.785e-07	5.06713e-07	JAK3/RASAL3/PTPRC/CCL19/IRF1/SASH3/HLA-E/TNFRSF14/CD3E	9
BP	GO:0002683	negative regulation of immune system process	17/143	435/18670	3.99371e-08	7.84802e-07	5.10815e-07	JAK3/BST2/PTPRC/CCL21/TYROBP/IRF1/HLA-DOA/LTF/HLA-E/TAPBPL/HLA-F/CST7/CD74/TNFRSF14/IL7R/PLA2G2D/LST1	17
BP	GO:0071622	regulation of granulocyte chemotaxis	7/143	44/18670	4.03471e-08	7.85449e-07	5.11236e-07	CCR7/CCL21/CCL19/CCL5/CD74/RAC2/CSF1	7
BP	GO:0072503	cellular divalent inorganic cation homeostasis	18/143	493/18670	4.35479e-08	8.3991e-07	5.46683e-07	LCK/CD40/CCR5/CD52/CD4/CCR7/PTPRC/S1PR4/CCL21/CCL19/CXCR3/CXCL9/CXCL13/CCL5/RAMP3/CORO1A/CXCL10/SAA1	18
BP	GO:0036336	dendritic cell migration	6/143	27/18670	4.71131e-08	8.8012e-07	5.72855e-07	CCR5/CCR7/CCL21/CCL19/CCL5/GPR183	6
BP	GO:0042100	B cell proliferation	9/143	95/18670	4.73228e-08	8.8012e-07	5.72855e-07	CD40/PTPRC/TYROBP/SASH3/CD74/IL7R/CD79A/GPR183/MZB1	9
BP	GO:0060337	type I interferon signaling pathway	9/143	95/18670	4.73228e-08	8.8012e-07	5.72855e-07	HLA-B/BST2/IRF1/HLA-E/HLA-F/GBP2/HLA-C/PSMB8/HLA-A	9
BP	GO:0071357	cellular response to type I interferon	9/143	95/18670	4.73228e-08	8.8012e-07	5.72855e-07	HLA-B/BST2/IRF1/HLA-E/HLA-F/GBP2/HLA-C/PSMB8/HLA-A	9
BP	GO:0031343	positive regulation of cell killing	8/143	68/18670	4.88045e-08	8.99645e-07	5.85564e-07	HLA-B/PTPRC/TYROBP/HLA-E/HLA-F/HLA-C/HLA-A/PRF1	8
BP	GO:1990868	response to chemokine	9/143	97/18670	5.68186e-08	1.02916e-06	6.69861e-07	CCR5/CCR7/CCL21/CCL19/CXCR3/CXCL9/CXCL13/CCL5/CXCL10	9
BP	GO:1990869	cellular response to chemokine	9/143	97/18670	5.68186e-08	1.02916e-06	6.69861e-07	CCR5/CCR7/CCL21/CCL19/CXCR3/CXCL9/CXCL13/CCL5/CXCL10	9
BP	GO:0010818	T cell chemotaxis	6/143	28/18670	5.95856e-08	1.06997e-06	6.96427e-07	CCL21/CXCR3/CXCL13/CCL5/GPR183/CXCL10	6
BP	GO:0031341	regulation of cell killing	9/143	98/18670	6.21607e-08	1.10667e-06	7.20314e-07	HLA-B/PTPRC/TYROBP/HLA-E/HLA-F/IL7R/HLA-C/HLA-A/PRF1	9
BP	GO:0033209	tumor necrosis factor-mediated signaling pathway	11/143	167/18670	6.57485e-08	1.16063e-06	7.55434e-07	CD40/TNFRSF1B/PSME2/CD27/CASP1/BIRC3/LTB/TNFRSF14/PSMB10/PSMB8/PSMB9	11
BP	GO:0034340	response to type I interferon	9/143	99/18670	6.79356e-08	1.18916e-06	7.74003e-07	HLA-B/BST2/IRF1/HLA-E/HLA-F/GBP2/HLA-C/PSMB8/HLA-A	9
BP	GO:0002711	positive regulation of T cell mediated immunity	7/143	48/18670	7.55687e-08	1.31175e-06	8.53794e-07	HLA-B/PTPRC/SASH3/HLA-E/HLA-F/HLA-C/HLA-A	7
BP	GO:0097529	myeloid leukocyte migration	12/143	210/18670	7.82442e-08	1.34696e-06	8.76717e-07	CCR7/CCL21/CCL19/CXCL9/CXCL13/CCL5/AIF1/CD74/RAC2/CXCL10/SAA1/CSF1	12
BP	GO:0046640	regulation of alpha-beta T cell proliferation	6/143	30/18670	9.27363e-08	1.58336e-06	1.03058e-06	RASAL3/PTPRC/IRF1/HLA-E/TNFRSF14/CD3E	6
BP	GO:0002705	positive regulation of leukocyte mediated immunity	10/143	136/18670	9.46401e-08	1.60273e-06	1.04319e-06	CD40/HLA-B/C3/PTPRC/TYROBP/SASH3/HLA-E/HLA-F/HLA-C/HLA-A	10
BP	GO:0006959	humoral immune response	15/143	356/18670	1.00245e-07	1.6713e-06	1.08782e-06	C1QA/C3/CCR7/PTPRC/CXCL9/CXCL13/LTF/IGKC/HLA-E/PSMB10/GPR183/RNASE6/HLA-DQB1/CXCL10/C1QB	15
BP	GO:0002475	antigen processing and presentation via MHC class Ib	5/143	16/18670	1.00294e-07	1.6713e-06	1.08782e-06	HLA-B/HLA-E/HLA-F/HLA-C/HLA-A	5
BP	GO:0050920	regulation of chemotaxis	12/143	217/18670	1.11972e-07	1.84386e-06	1.20014e-06	CCR7/CCL21/CCL19/CXCL13/CCL5/AIF1/CD74/GPSM3/GPR183/RAC2/CXCL10/CSF1	12
BP	GO:0060401	cytosolic calcium ion transport	11/143	176/18670	1.1242e-07	1.84386e-06	1.20014e-06	LCK/CCR5/CD4/CCR7/PTPRC/CCL21/CCL19/CXCL9/RAMP3/CORO1A/CXCL10	11
BP	GO:0002708	positive regulation of lymphocyte mediated immunity	9/143	105/18670	1.13444e-07	1.84517e-06	1.20099e-06	CD40/HLA-B/C3/PTPRC/SASH3/HLA-E/HLA-F/HLA-C/HLA-A	9
BP	GO:2000406	positive regulation of T cell migration	6/143	31/18670	1.14271e-07	1.84517e-06	1.20099e-06	CCL21/CXCL13/CCL5/AIF1/TNFRSF14/CXCL10	6
BP	GO:0045580	regulation of T cell differentiation	10/143	139/18670	1.16313e-07	1.86369e-06	1.21304e-06	JAK3/CD27/PTPRC/CCL19/IRF1/SASH3/HLA-DOA/CD74/IL7R/CD2	10
BP	GO:0097553	calcium ion transmembrane import into cytosol	10/143	140/18670	1.24449e-07	1.97884e-06	1.28799e-06	LCK/CCR5/CCR7/PTPRC/CCL21/CCL19/CXCL9/RAMP3/CORO1A/CXCL10	10
BP	GO:0001910	regulation of leukocyte mediated cytotoxicity	8/143	78/18670	1.45155e-07	2.29059e-06	1.49091e-06	HLA-B/PTPRC/TYROBP/HLA-E/HLA-F/IL7R/HLA-C/HLA-A	8
BP	GO:0046633	alpha-beta T cell proliferation	6/143	33/18670	1.69743e-07	2.65846e-06	1.73035e-06	RASAL3/PTPRC/IRF1/HLA-E/TNFRSF14/CD3E	6
BP	GO:1903708	positive regulation of hemopoiesis	11/143	185/18670	1.86438e-07	2.89814e-06	1.88635e-06	CD4/CD27/PTPRC/CCL19/TYROBP/SASH3/CD74/HCLS1/IL7R/EVI2B/CSF1	11
BP	GO:0009615	response to virus	14/143	323/18670	1.9421e-07	2.99658e-06	1.95042e-06	CD40/APOBEC3G/BST2/PTPRC/BIRC3/CCL19/CXCL9/IRF1/CCL5/PIM2/APOBEC3C/RNASE6/CXCL10/PRF1	14
BP	GO:0001912	positive regulation of leukocyte mediated cytotoxicity	7/143	56/18670	2.26182e-07	3.43896e-06	2.23836e-06	HLA-B/PTPRC/TYROBP/HLA-E/HLA-F/HLA-C/HLA-A	7
BP	GO:0031295	T cell costimulation	7/143	56/18670	2.26182e-07	3.43896e-06	2.23836e-06	LCK/CD5/CCR7/CCL21/CCL19/TNFRSF14/CD3E	7
BP	GO:0031294	lymphocyte costimulation	7/143	57/18670	2.56208e-07	3.86726e-06	2.51713e-06	LCK/CD5/CCR7/CCL21/CCL19/TNFRSF14/CD3E	7
BP	GO:0002718	regulation of cytokine production involved in immune response	8/143	84/18670	2.59669e-07	3.8913e-06	2.53278e-06	TNFRSF1B/JAK3/BST2/SASH3/HLA-E/HLA-F/CD74/TNFRSF14	8
BP	GO:2000403	positive regulation of lymphocyte migration	6/143	37/18670	3.47431e-07	5.16927e-06	3.36459e-06	CCL21/CXCL13/CCL5/AIF1/TNFRSF14/CXCL10	6
BP	GO:0030888	regulation of B cell proliferation	7/143	61/18670	4.12128e-07	6.08839e-06	3.96283e-06	CD40/PTPRC/TYROBP/SASH3/CD74/GPR183/MZB1	7
BP	GO:0045061	thymic T cell selection	5/143	21/18670	4.53041e-07	6.64567e-06	4.32556e-06	CCR7/PTPRC/CD74/CD3E/CD3D	5
BP	GO:0051209	release of sequestered calcium ion into cytosol	9/143	124/18670	4.7371e-07	6.90026e-06	4.49126e-06	LCK/CCR5/CCR7/PTPRC/CCL21/CCL19/CXCL9/CORO1A/CXCL10	9
BP	GO:0051283	negative regulation of sequestering of calcium ion	9/143	126/18670	5.42665e-07	7.84979e-06	5.1093e-06	LCK/CCR5/CCR7/PTPRC/CCL21/CCL19/CXCL9/CORO1A/CXCL10	9
BP	GO:0019835	cytolysis	6/143	40/18670	5.62903e-07	8.08639e-06	5.2633e-06	GZMH/GZMM/GZMB/APOL1/GZMA/PRF1	6
BP	GO:0051282	regulation of sequestering of calcium ion	9/143	128/18670	6.20153e-07	8.8478e-06	5.75888e-06	LCK/CCR5/CCR7/PTPRC/CCL21/CCL19/CXCL9/CORO1A/CXCL10	9
BP	GO:0002702	positive regulation of production of molecular mediator of immune response	8/143	95/18670	6.74551e-07	9.55843e-06	6.22142e-06	CD40/PTPRC/SASH3/HLA-E/HLA-F/CD74/TNFRSF14/MZB1	8
BP	GO:0045619	regulation of lymphocyte differentiation	10/143	169/18670	7.17488e-07	1.00982e-05	6.57272e-06	JAK3/CD27/PTPRC/CCL19/IRF1/SASH3/HLA-DOA/CD74/IL7R/CD2	10
BP	GO:0051208	sequestering of calcium ion	9/143	131/18670	7.54313e-07	1.05452e-05	6.86369e-06	LCK/CCR5/CCR7/PTPRC/CCL21/CCL19/CXCL9/CORO1A/CXCL10	9
BP	GO:0042108	positive regulation of cytokine biosynthetic process	7/143	67/18670	7.9069e-07	1.09801e-05	7.14673e-06	CD4/PTPRC/LTB/TYROBP/IRF1/CD74/CD3E	7
BP	GO:0090023	positive regulation of neutrophil chemotaxis	5/143	24/18670	9.28947e-07	1.28145e-05	8.34077e-06	CCR7/CCL21/CCL19/CD74/RAC2	5
BP	GO:0002695	negative regulation of leukocyte activation	10/143	175/18670	9.87493e-07	1.35326e-05	8.80811e-06	JAK3/PTPRC/TYROBP/IRF1/HLA-F/CST7/CD74/TNFRSF14/PLA2G2D/LST1	10
BP	GO:0051651	maintenance of location in cell	11/143	219/18670	1.0029e-06	1.36538e-05	8.88705e-06	LCK/CCR5/CD4/CCR7/PTPRC/CCL21/CCL19/CXCL9/SRGN/CORO1A/CXCL10	11
BP	GO:2000404	regulation of T cell migration	6/143	44/18670	1.00949e-06	1.36543e-05	8.88738e-06	CCL21/CXCL13/CCL5/AIF1/TNFRSF14/CXCL10	6
BP	GO:0002604	regulation of dendritic cell antigen processing and presentation	4/143	11/18670	1.04447e-06	1.38575e-05	9.01959e-06	CCR7/CCL21/CCL19/CD74	4
BP	GO:0033632	regulation of cell-cell adhesion mediated by integrin	4/143	11/18670	1.04447e-06	1.38575e-05	9.01959e-06	CXCL13/CCL5/CD3E/FERMT3	4
BP	GO:0045060	negative thymic T cell selection	4/143	11/18670	1.04447e-06	1.38575e-05	9.01959e-06	CCR7/PTPRC/CD74/CD3E	4
BP	GO:0002367	cytokine production involved in immune response	8/143	102/18670	1.16343e-06	1.53381e-05	9.98333e-06	TNFRSF1B/JAK3/BST2/SASH3/HLA-E/HLA-F/CD74/TNFRSF14	8
BP	GO:0002285	lymphocyte activation involved in immune response	10/143	181/18670	1.34236e-06	1.75858e-05	1.14463e-05	CD40/JAK3/PTPRC/CCL19/ITM2A/HLA-F/RELB/HLA-DMB/GPR183/CORO1A	10
BP	GO:0071624	positive regulation of granulocyte chemotaxis	5/143	26/18670	1.42004e-06	1.84872e-05	1.2033e-05	CCR7/CCL21/CCL19/CD74/RAC2	5
BP	GO:0045058	T cell selection	6/143	47/18670	1.50684e-06	1.94953e-05	1.26892e-05	CD4/CCR7/PTPRC/CD74/CD3E/CD3D	6
BP	GO:0002468	dendritic cell antigen processing and presentation	4/143	12/18670	1.55738e-06	1.9902e-05	1.29538e-05	CCR7/CCL21/CCL19/CD74	4
BP	GO:0043383	negative T cell selection	4/143	12/18670	1.55738e-06	1.9902e-05	1.29538e-05	CCR7/PTPRC/CD74/CD3E	4
BP	GO:0002704	negative regulation of leukocyte mediated immunity	6/143	49/18670	1.93787e-06	2.46133e-05	1.60204e-05	JAK3/BST2/PTPRC/HLA-E/HLA-F/IL7R	6
BP	GO:0045059	positive thymic T cell selection	4/143	13/18670	2.23617e-06	2.82299e-05	1.83744e-05	PTPRC/CD74/CD3E/CD3D	4
BP	GO:0051607	defense response to virus	11/143	238/18670	2.25963e-06	2.83543e-05	1.84554e-05	CD40/APOBEC3G/BST2/PTPRC/BIRC3/CXCL9/IRF1/APOBEC3C/RNASE6/CXCL10/PRF1	11
BP	GO:0070229	negative regulation of lymphocyte apoptotic process	5/143	29/18670	2.51669e-06	3.1204e-05	2.03102e-05	JAK3/CD27/CCL5/CD74/IL7R	5
BP	GO:1902624	positive regulation of neutrophil migration	5/143	29/18670	2.51669e-06	3.1204e-05	2.03102e-05	CCR7/CCL21/CCL19/CD74/RAC2	5
BP	GO:0090022	regulation of neutrophil chemotaxis	5/143	30/18670	3.00148e-06	3.69946e-05	2.40792e-05	CCR7/CCL21/CCL19/CD74/RAC2	5
BP	GO:0048872	homeostasis of number of cells	11/143	246/18670	3.1099e-06	3.79084e-05	2.46739e-05	JAK3/CCR7/SASH3/CD74/SPI1/SIT1/HCLS1/IL7R/GPR183/CORO1A/CSF1	11
BP	GO:0001771	immunological synapse formation	4/143	14/18670	3.11202e-06	3.79084e-05	2.46739e-05	CCR7/CCL21/CCL19/PRF1	4
BP	GO:0050866	negative regulation of cell activation	10/143	199/18670	3.15502e-06	3.82088e-05	2.48695e-05	JAK3/PTPRC/TYROBP/IRF1/HLA-F/CST7/CD74/TNFRSF14/PLA2G2D/LST1	10
BP	GO:0002763	positive regulation of myeloid leukocyte differentiation	6/143	54/18670	3.46837e-06	4.15208e-05	2.70252e-05	CD4/TYROBP/CD74/HCLS1/EVI2B/CSF1	6
BP	GO:0032655	regulation of interleukin-12 production	6/143	54/18670	3.46837e-06	4.15208e-05	2.70252e-05	CD40/JAK3/CCR7/CCL19/LTB/IRF1	6
BP	GO:0030099	myeloid cell differentiation	14/143	416/18670	3.90637e-06	4.64969e-05	3.02641e-05	JAK3/CD4/CCR7/CCL19/TYROBP/LTF/UBD/CD74/SPI1/RELB/HCLS1/EVI2B/GPR183/CSF1	14
BP	GO:0032615	interleukin-12 production	6/143	56/18670	4.30578e-06	5.09383e-05	3.31549e-05	CD40/JAK3/CCR7/CCL19/LTB/IRF1	6
BP	GO:0030101	natural killer cell activation	7/143	86/18670	4.32841e-06	5.09383e-05	3.31549e-05	PTPRC/TYROBP/HLA-E/HLA-F/CD2/CORO1A/SLAMF7	7
BP	GO:0033631	cell-cell adhesion mediated by integrin	4/143	16/18670	5.59115e-06	6.5429e-05	4.25866e-05	CXCL13/CCL5/CD3E/FERMT3	4
BP	GO:0051235	maintenance of location	12/143	315/18670	5.70891e-06	6.64339e-05	4.32407e-05	LCK/CCR5/C3/CD4/CCR7/PTPRC/CCL21/CCL19/CXCL9/SRGN/CORO1A/CXCL10	12
BP	GO:0045071	negative regulation of viral genome replication	6/143	59/18670	5.8637e-06	6.78561e-05	4.41664e-05	APOBEC3G/BST2/TNIP1/CCL5/LTF/APOBEC3C	6
BP	GO:0032735	positive regulation of interleukin-12 production	5/143	35/18670	6.63014e-06	7.63016e-05	4.96634e-05	CD40/CCR7/CCL19/LTB/IRF1	5
BP	GO:0016064	immunoglobulin mediated immune response	10/143	218/18670	7.08515e-06	8.10899e-05	5.27801e-05	CD40/C1QA/C3/CD27/PTPRC/IGKC/HLA-E/CD74/HLA-DQB1/C1QB	10
BP	GO:0010819	regulation of T cell chemotaxis	4/143	17/18670	7.26805e-06	8.27287e-05	5.38467e-05	CCL21/CXCL13/CCL5/CXCL10	4
BP	GO:1902622	regulation of neutrophil migration	5/143	36/18670	7.65227e-06	8.66287e-05	5.63852e-05	CCR7/CCL21/CCL19/CD74/RAC2	5
BP	GO:0046635	positive regulation of alpha-beta T cell activation	6/143	62/18670	7.85086e-06	8.83964e-05	5.75357e-05	RASAL3/PTPRC/CCL19/SASH3/HLA-E/CD3E	6
BP	GO:0019724	B cell mediated immunity	10/143	221/18670	7.98936e-06	8.94722e-05	5.8236e-05	CD40/C1QA/C3/CD27/PTPRC/IGKC/HLA-E/CD74/HLA-DQB1/C1QB	10
BP	GO:0031349	positive regulation of defense response	13/143	384/18670	8.25517e-06	9.19547e-05	5.98517e-05	C3/PSME2/CCR7/TNIP1/CCL5/HLA-E/HLA-F/RELB/GPSM3/PSMB10/CLEC10A/PSMB8/PSMB9	13
BP	GO:2000401	regulation of lymphocyte migration	6/143	63/18670	8.62294e-06	9.55404e-05	6.21856e-05	CCL21/CXCL13/CCL5/AIF1/TNFRSF14/CXCL10	6
BP	GO:0001911	negative regulation of leukocyte mediated cytotoxicity	4/143	18/18670	9.28912e-06	0.000101838	6.62847e-05	PTPRC/HLA-E/HLA-F/IL7R	4
BP	GO:0070233	negative regulation of T cell apoptotic process	4/143	18/18670	9.28912e-06	0.000101838	6.62847e-05	JAK3/CD27/CCL5/IL7R	4
BP	GO:0046641	positive regulation of alpha-beta T cell proliferation	4/143	19/18670	1.16963e-05	0.000127557	8.30249e-05	RASAL3/PTPRC/HLA-E/CD3E	4
BP	GO:0050864	regulation of B cell activation	9/143	184/18670	1.23723e-05	0.000134226	8.73657e-05	CD40/CD27/PTPRC/TYROBP/SASH3/IGKC/CD74/GPR183/MZB1	9
BP	GO:0046632	alpha-beta T cell differentiation	7/143	101/18670	1.25939e-05	0.000135923	8.84698e-05	JAK3/CCL19/IRF1/SASH3/RELB/GPR183/PLA2G2D	7
BP	GO:0002831	regulation of response to biotic stimulus	13/143	400/18670	1.27506e-05	0.000136904	8.91086e-05	PSME2/APOBEC3G/BIRC3/IRF1/CCL5/LTF/HLA-E/HLA-F/RELB/PSMB10/CLEC10A/PSMB8/PSMB9	13
BP	GO:0033630	positive regulation of cell adhesion mediated by integrin	4/143	20/18670	1.45336e-05	0.000155248	0.000101049	CCL21/CXCL13/CCL5/CD3E	4
BP	GO:0030890	positive regulation of B cell proliferation	5/143	41/18670	1.47506e-05	0.000156763	0.000102034	CD40/PTPRC/SASH3/CD74/GPR183	5
BP	GO:0033077	T cell differentiation in thymus	6/143	70/18670	1.59246e-05	0.00016838	0.000109596	CCR7/PTPRC/CD74/CD3E/CD3D/IL7R	6
BP	GO:0002639	positive regulation of immunoglobulin production	5/143	42/18670	1.66413e-05	0.000173319	0.000112811	CD40/PTPRC/SASH3/HLA-E/MZB1	5
BP	GO:0010559	regulation of glycoprotein biosynthetic process	5/143	42/18670	1.66413e-05	0.000173319	0.000112811	JAK3/CCR7/CCL21/CCL19/ITM2A	5
BP	GO:0097028	dendritic cell differentiation	5/143	42/18670	1.66413e-05	0.000173319	0.000112811	CCR7/CCL19/UBD/SPI1/RELB	5
BP	GO:0051250	negative regulation of lymphocyte activation	8/143	146/18670	1.68478e-05	0.000174597	0.000113642	JAK3/TYROBP/IRF1/HLA-F/CD74/TNFRSF14/PLA2G2D/LST1	8
BP	GO:0002377	immunoglobulin production	9/143	193/18670	1.81117e-05	0.000186766	0.000121563	CD40/PTPRC/ITM2A/SASH3/IGKC/HLA-E/IL7R/HLA-DQB1/MZB1	9
BP	GO:1903900	regulation of viral life cycle	8/143	149/18670	1.95249e-05	0.000200347	0.000130402	CD4/APOBEC3G/BST2/TNIP1/CCL5/LTF/CD74/APOBEC3C	8
BP	GO:0031342	negative regulation of cell killing	4/143	22/18670	2.16831e-05	0.000220321	0.000143403	PTPRC/HLA-E/HLA-F/IL7R	4
BP	GO:0033622	integrin activation	4/143	22/18670	2.16831e-05	0.000220321	0.000143403	CXCL13/PLEK/FERMT3/MZB1	4
BP	GO:0043367	CD4-positive, alpha-beta T cell differentiation	6/143	74/18670	2.19418e-05	0.000221868	0.00014441	JAK3/CCL19/SASH3/RELB/GPR183/PLA2G2D	6
BP	GO:0002820	negative regulation of adaptive immune response	5/143	45/18670	2.3464e-05	0.000236102	0.000153674	JAK3/PTPRC/HLA-F/TNFRSF14/IL7R	5
BP	GO:0045088	regulation of innate immune response	11/143	305/18670	2.35761e-05	0.000236102	0.000153674	PSME2/BIRC3/IRF1/CCL5/HLA-E/HLA-F/RELB/PSMB10/CLEC10A/PSMB8/PSMB9	11
BP	GO:0150076	neuroinflammatory response	6/143	75/18670	2.37007e-05	0.000236213	0.000153747	TNFRSF1B/C1QA/PTPRC/TYROBP/AIF1/CST7	6
BP	GO:0052548	regulation of endopeptidase activity	13/143	425/18670	2.4107e-05	0.000239118	0.000155638	LCK/SPOCK2/C3/PSME2/CD27/CASP1/BST2/BIRC3/LTF/CST7/PSMB8/PSMB9/SERPINA1	13
BP	GO:0033628	regulation of cell adhesion mediated by integrin	5/143	46/18670	2.61642e-05	0.000258294	0.000168119	CCL21/CXCL13/CCL5/CD3E/FERMT3	5
BP	GO:0042035	regulation of cytokine biosynthetic process	7/143	114/18670	2.77387e-05	0.000272545	0.000177395	CD4/PTPRC/LTB/TYROBP/IRF1/CD74/CD3E	7
BP	GO:0050727	regulation of inflammatory response	12/143	374/18670	3.15613e-05	0.000308648	0.000200894	TNFRSF1B/C3/CCR7/PTPRC/BIRC3/TNIP1/AKNA/CCL5/HLA-E/CST7/GPSM3/SAA1	12
BP	GO:0001774	microglial cell activation	5/143	48/18670	3.22842e-05	0.000312782	0.000203584	C1QA/PTPRC/TYROBP/AIF1/CST7	5
BP	GO:0002269	leukocyte activation involved in inflammatory response	5/143	48/18670	3.22842e-05	0.000312782	0.000203584	C1QA/PTPRC/TYROBP/AIF1/CST7	5
BP	GO:0002761	regulation of myeloid leukocyte differentiation	7/143	117/18670	3.28024e-05	0.000316331	0.000205894	CD4/TYROBP/LTF/CD74/HCLS1/EVI2B/CSF1	7
BP	GO:0050707	regulation of cytokine secretion	9/143	210/18670	3.52394e-05	0.000338265	0.000220171	TNFRSF1B/CASP1/CCR7/CCL19/AIF1/TNFRSF14/CD2/SRGN/SAA1	9
BP	GO:1903018	regulation of glycoprotein metabolic process	5/143	49/18670	3.57327e-05	0.000341428	0.000222229	JAK3/CCR7/CCL21/CCL19/ITM2A	5
BP	GO:0045089	positive regulation of innate immune response	9/143	214/18670	4.08322e-05	0.000388372	0.000252785	PSME2/CCL5/HLA-E/HLA-F/RELB/PSMB10/CLEC10A/PSMB8/PSMB9	9
BP	GO:0045582	positive regulation of T cell differentiation	6/143	83/18670	4.22535e-05	0.00039909	0.000259761	CD27/PTPRC/CCL19/SASH3/CD74/IL7R	6
BP	GO:0070374	positive regulation of ERK1 and ERK2 cascade	9/143	215/18670	4.23422e-05	0.00039909	0.000259761	CD4/CCR7/PTPRC/CCL21/CCL19/CCL5/CD74/RAMP3/GPR183	9
BP	GO:0042089	cytokine biosynthetic process	7/143	123/18670	4.52205e-05	0.000424298	0.000276169	CD4/PTPRC/LTB/TYROBP/IRF1/CD74/CD3E	7
BP	GO:0052547	regulation of peptidase activity	13/143	452/18670	4.55337e-05	0.000425321	0.000276834	LCK/SPOCK2/C3/PSME2/CD27/CASP1/BST2/BIRC3/LTF/CST7/PSMB8/PSMB9/SERPINA1	13
BP	GO:0019058	viral life cycle	11/143	328/18670	4.57618e-05	0.000425544	0.000276979	CCR5/CD4/APOBEC3G/BST2/TNIP1/CCL5/LTF/CD74/TNFRSF14/SELPLG/APOBEC3C	11
BP	GO:0042107	cytokine metabolic process	7/143	124/18670	4.76226e-05	0.000440879	0.000286961	CD4/PTPRC/LTB/TYROBP/IRF1/CD74/CD3E	7
BP	GO:1903901	negative regulation of viral life cycle	6/143	85/18670	4.835e-05	0.000445633	0.000290055	APOBEC3G/BST2/TNIP1/CCL5/LTF/APOBEC3C	6
BP	GO:1901623	regulation of lymphocyte chemotaxis	4/143	27/18670	5.04967e-05	0.000457728	0.000297928	CCL21/CXCL13/CCL5/CXCL10	4
BP	GO:0001768	establishment of T cell polarity	3/143	10/18670	5.0761e-05	0.000457728	0.000297928	CCR7/CCL21/CCL19	3
BP	GO:0045657	positive regulation of monocyte differentiation	3/143	10/18670	5.0761e-05	0.000457728	0.000297928	CD4/CD74/CSF1	3
BP	GO:0097048	dendritic cell apoptotic process	3/143	10/18670	5.0761e-05	0.000457728	0.000297928	CCR7/CCL21/CCL19	3
BP	GO:2000668	regulation of dendritic cell apoptotic process	3/143	10/18670	5.0761e-05	0.000457728	0.000297928	CCR7/CCL21/CCL19	3
BP	GO:0032760	positive regulation of tumor necrosis factor production	6/143	86/18670	5.16516e-05	0.000463752	0.000301848	PTPRC/CCL19/TYROBP/SASH3/HLA-E/CD2	6
BP	GO:0070228	regulation of lymphocyte apoptotic process	5/143	53/18670	5.24695e-05	0.000469072	0.000305311	JAK3/CD27/CCL5/CD74/IL7R	5
BP	GO:0002720	positive regulation of cytokine production involved in immune response	5/143	54/18670	5.74696e-05	0.000511577	0.000332977	SASH3/HLA-E/HLA-F/CD74/TNFRSF14	5
BP	GO:0001773	myeloid dendritic cell activation	4/143	28/18670	5.85636e-05	0.000518947	0.000337774	UBD/SPI1/RELB/CD2	4
BP	GO:1903557	positive regulation of tumor necrosis factor superfamily cytokine production	6/143	88/18670	5.87958e-05	0.000518947	0.000337774	PTPRC/CCL19/TYROBP/SASH3/HLA-E/CD2	6
BP	GO:0071674	mononuclear cell migration	6/143	90/18670	6.67085e-05	0.000586303	0.000381615	CCL21/CCL19/CCL5/AIF1/CXCL10/CSF1	6
BP	GO:0060142	regulation of syncytium formation by plasma membrane fusion	4/143	29/18670	6.75311e-05	0.000588601	0.000383111	CXCL9/TYROBP/CD53/CXCL10	4
BP	GO:0030183	B cell differentiation	7/143	131/18670	6.75351e-05	0.000588601	0.000383111	JAK3/CD27/PTPRC/ITM2A/CD79B/CD79A/GPR183	7
BP	GO:0001767	establishment of lymphocyte polarity	3/143	11/18670	6.94048e-05	0.000599876	0.000390449	CCR7/CCL21/CCL19	3
BP	GO:0098883	synapse pruning	3/143	11/18670	6.94048e-05	0.000599876	0.000390449	C1QA/C3/C1QB	3
BP	GO:0045639	positive regulation of myeloid cell differentiation	6/143	91/18670	7.09715e-05	0.000610883	0.000397613	CD4/TYROBP/CD74/HCLS1/EVI2B/CSF1	6
BP	GO:0071347	cellular response to interleukin-1	8/143	179/18670	7.21983e-05	0.000618885	0.000402822	PSME2/CCL21/CCL19/CCL5/PSMB10/GBP2/PSMB8/PSMB9	8
BP	GO:0035710	CD4-positive, alpha-beta T cell activation	6/143	92/18670	7.54491e-05	0.0006441	0.000419234	JAK3/CCL19/SASH3/RELB/GPR183/PLA2G2D	6
BP	GO:0032743	positive regulation of interleukin-2 production	4/143	30/18670	7.74587e-05	0.000658557	0.000428644	CD4/PTPRC/SASH3/CD3E	4
BP	GO:0002920	regulation of humoral immune response	7/143	134/18670	7.79305e-05	0.000659875	0.000429502	C1QA/C3/CCR7/PTPRC/CXCL13/IGKC/C1QB	7
BP	GO:0061900	glial cell activation	5/143	58/18670	8.12476e-05	0.000685177	0.00044597	C1QA/PTPRC/TYROBP/AIF1/CST7	5
BP	GO:0038061	NIK/NF-kappaB signaling	8/143	183/18670	8.4278e-05	0.000707867	0.000460739	PSME2/CD27/BIRC3/CCL19/RELB/PSMB10/PSMB8/PSMB9	8
BP	GO:0045621	positive regulation of lymphocyte differentiation	6/143	94/18670	8.50795e-05	0.000711729	0.000463253	CD27/PTPRC/CCL19/SASH3/CD74/IL7R	6
BP	GO:0042116	macrophage activation	6/143	95/18670	9.02485e-05	0.000748955	0.000487482	C1QA/PTPRC/TYROBP/AIF1/CST7/CD74	6
BP	GO:0045069	regulation of viral genome replication	6/143	95/18670	9.02485e-05	0.000748955	0.000487482	APOBEC3G/BST2/TNIP1/CCL5/LTF/APOBEC3C	6
BP	GO:0002863	positive regulation of inflammatory response to antigenic stimulus	3/143	12/18670	9.20206e-05	0.00076063	0.000495081	C3/CCR7/HLA-E	3
BP	GO:0042267	natural killer cell mediated cytotoxicity	5/143	60/18670	9.56597e-05	0.000787586	0.000512626	GZMB/HLA-E/HLA-F/CORO1A/SLAMF7	5
BP	GO:0050663	cytokine secretion	9/143	240/18670	9.87429e-05	0.00080977	0.000527065	TNFRSF1B/CASP1/CCR7/CCL19/AIF1/TNFRSF14/CD2/SRGN/SAA1	9
BP	GO:0070372	regulation of ERK1 and ERK2 cascade	10/143	300/18670	0.000107501	0.000878135	0.000571563	CD4/CCR7/PTPRC/CCL21/CCL19/TNIP1/CCL5/CD74/RAMP3/GPR183	10
BP	GO:0032623	interleukin-2 production	5/143	62/18670	0.00011196	0.000909219	0.000591795	CD247/CD4/PTPRC/SASH3/CD3E	5
BP	GO:0050871	positive regulation of B cell activation	7/143	142/18670	0.000112179	0.000909219	0.000591795	CD40/CD27/PTPRC/SASH3/IGKC/CD74/GPR183	7
BP	GO:0070232	regulation of T cell apoptotic process	4/143	33/18670	0.000113615	0.000917286	0.000597046	JAK3/CD27/CCL5/IL7R	4
BP	GO:0050731	positive regulation of peptidyl-tyrosine phosphorylation	8/143	192/18670	0.000117677	0.000942149	0.000613229	CD40/CD4/PTPRC/CCL5/CD74/HCLS1/TNFRSF14/CD3E	8
BP	GO:0002864	regulation of acute inflammatory response to antigenic stimulus	3/143	13/18670	0.000118956	0.000942149	0.000613229	C3/CCR7/HLA-E	3
BP	GO:0035723	interleukin-15-mediated signaling pathway	3/143	13/18670	0.000118956	0.000942149	0.000613229	JAK3/CD4/IL2RG	3
BP	GO:0045086	positive regulation of interleukin-2 biosynthetic process	3/143	13/18670	0.000118956	0.000942149	0.000613229	CD4/PTPRC/CD3E	3
BP	GO:0071350	cellular response to interleukin-15	3/143	13/18670	0.000118956	0.000942149	0.000613229	JAK3/CD4/IL2RG	3
BP	GO:0002637	regulation of immunoglobulin production	5/143	63/18670	0.000120868	0.000950242	0.000618496	CD40/PTPRC/SASH3/HLA-E/MZB1	5
BP	GO:0042119	neutrophil activation	13/143	498/18670	0.00012089	0.000950242	0.000618496	TNFRSF1B/GMFG/C3/BST2/PTPRC/TYROBP/SELL/CCL5/LTF/CD53/ARHGAP9/TBC1D10C/SERPINA1	13
BP	GO:0002791	regulation of peptide secretion	13/143	500/18670	0.000125787	0.000985019	0.000641132	CD40/TNFRSF1B/CASP1/CCR7/CCL19/CCL5/HLA-E/AIF1/CD74/TNFRSF14/CD2/SRGN/SAA1	13
BP	GO:0032649	regulation of interferon-gamma production	6/143	101/18670	0.000126752	0.000985165	0.000641227	CCR7/SASH3/HLA-DPA1/HLA-DPB1/CD3E/CD2	6
BP	GO:0048525	negative regulation of viral process	6/143	101/18670	0.000126752	0.000985165	0.000641227	APOBEC3G/BST2/TNIP1/CCL5/LTF/APOBEC3C	6
BP	GO:0043368	positive T cell selection	4/143	34/18670	0.000128001	0.000991176	0.00064514	PTPRC/CD74/CD3E/CD3D	4
BP	GO:0002228	natural killer cell mediated immunity	5/143	64/18670	0.00013031	0.000996161	0.000648384	GZMB/HLA-E/HLA-F/CORO1A/SLAMF7	5
BP	GO:0002833	positive regulation of response to biotic stimulus	9/143	249/18670	0.000130505	0.000996161	0.000648384	PSME2/CCL5/HLA-E/HLA-F/RELB/PSMB10/CLEC10A/PSMB8/PSMB9	9
BP	GO:0006816	calcium ion transport	12/143	434/18670	0.000130555	0.000996161	0.000648384	LCK/CCR5/CD4/CCR7/PTPRC/CCL21/CCL19/CXCL9/CCL5/RAMP3/CORO1A/CXCL10	12
BP	GO:0006909	phagocytosis	11/143	369/18670	0.000130558	0.000996161	0.000648384	C3/CD247/PTPRC/TYROBP/IGKC/AIF1/IL2RG/NCF4/WAS/CORO1A/ARHGAP25	11
BP	GO:1904892	regulation of receptor signaling pathway via STAT	7/143	146/18670	0.000133402	0.00101415	0.000660093	CD40/JAK3/PTPRC/IL10RA/CCL5/HCLS1/IL7R	7
BP	GO:0002548	monocyte chemotaxis	5/143	65/18670	0.000140306	0.0010589	0.000689223	CCL21/CCL19/CCL5/AIF1/CXCL10	5
BP	GO:0032729	positive regulation of interferon-gamma production	5/143	65/18670	0.000140306	0.0010589	0.000689223	SASH3/HLA-DPA1/HLA-DPB1/CD3E/CD2	5
BP	GO:0070672	response to interleukin-15	3/143	14/18670	0.00015055	0.00113211	0.000736872	JAK3/CD4/IL2RG	3
BP	GO:0050777	negative regulation of immune response	7/143	150/18670	0.000157774	0.00118217	0.000769457	JAK3/BST2/PTPRC/HLA-E/HLA-F/TNFRSF14/IL7R	7
BP	GO:0070371	ERK1 and ERK2 cascade	10/143	317/18670	0.000168494	0.00125797	0.000818791	CD4/CCR7/PTPRC/CCL21/CCL19/TNIP1/CCL5/CD74/RAMP3/GPR183	10
BP	GO:0033627	cell adhesion mediated by integrin	5/143	68/18670	0.000173843	0.00129327	0.000841768	CCL21/CXCL13/CCL5/CD3E/FERMT3	5
BP	GO:0070588	calcium ion transmembrane transport	10/143	319/18670	0.000177286	0.00131419	0.000855383	LCK/CCR5/CCR7/PTPRC/CCL21/CCL19/CXCL9/RAMP3/CORO1A/CXCL10	10
BP	GO:0002714	positive regulation of B cell mediated immunity	4/143	37/18670	0.000179072	0.00131804	0.000857892	CD40/C3/PTPRC/HLA-E	4
BP	GO:0002891	positive regulation of immunoglobulin mediated immune response	4/143	37/18670	0.000179072	0.00131804	0.000857892	CD40/C3/PTPRC/HLA-E	4
BP	GO:0071222	cellular response to lipopolysaccharide	8/143	205/18670	0.000184634	0.0013542	0.000881427	TNFRSF1B/CCR5/CASP1/CXCL9/CXCL13/CCL5/LTF/CXCL10	8
BP	GO:0070227	lymphocyte apoptotic process	5/143	69/18670	0.00018628	0.00136148	0.000886165	JAK3/CD27/CCL5/CD74/IL7R	5
BP	GO:0150146	cell junction disassembly	3/143	15/18670	0.000187132	0.00136293	0.000887106	C1QA/C3/C1QB	3
BP	GO:0070555	response to interleukin-1	8/143	207/18670	0.000197277	0.00143181	0.000931938	PSME2/CCL21/CCL19/CCL5/PSMB10/GBP2/PSMB8/PSMB9	8
BP	GO:0002707	negative regulation of lymphocyte mediated immunity	4/143	38/18670	0.000198955	0.00143897	0.0009366	PTPRC/HLA-E/HLA-F/IL7R	4
BP	GO:0050792	regulation of viral process	8/143	208/18670	0.00020386	0.00146935	0.000956373	CD4/APOBEC3G/BST2/TNIP1/CCL5/LTF/CD74/APOBEC3C	8
BP	GO:0008154	actin polymerization or depolymerization	8/143	209/18670	0.000210623	0.00151286	0.000984692	GMFG/CCR7/CCL21/PLEK/AIF1/HCLS1/WAS/CORO1A	8
BP	GO:0010820	positive regulation of T cell chemotaxis	3/143	16/18670	0.000229027	0.00163939	0.00106705	CCL21/CXCL13/CCL5	3
BP	GO:0071219	cellular response to molecule of bacterial origin	8/143	212/18670	0.000232026	0.00164652	0.00107169	TNFRSF1B/CCR5/CASP1/CXCL9/CXCL13/CCL5/LTF/CXCL10	8
BP	GO:0043491	protein kinase B signaling	9/143	269/18670	0.000232515	0.00164652	0.00107169	LCK/CD40/CCR7/CCL21/CCL19/CCL5/HCLS1/RAMP3/RAC2	9
BP	GO:0032496	response to lipopolysaccharide	10/143	330/18670	0.000232858	0.00164652	0.00107169	TNFRSF1B/CCR5/CASP1/CCR7/IL10RA/CXCL9/CXCL13/CCL5/LTF/CXCL10	10
BP	GO:0002223	stimulatory C-type lectin receptor signaling pathway	6/143	113/18670	0.000234429	0.00164652	0.00107169	PSME2/RELB/PSMB10/CLEC10A/PSMB8/PSMB9	6
BP	GO:0032609	interferon-gamma production	6/143	113/18670	0.000234429	0.00164652	0.00107169	CCR7/SASH3/HLA-DPA1/HLA-DPB1/CD3E/CD2	6
BP	GO:0032680	regulation of tumor necrosis factor production	7/143	160/18670	0.000234765	0.00164652	0.00107169	PTPRC/CCL19/TYROBP/SASH3/LTF/HLA-E/CD2	7
BP	GO:0061844	antimicrobial humoral immune response mediated by antimicrobial peptide	5/143	73/18670	0.000242941	0.0016958	0.00110377	CXCL9/CXCL13/LTF/RNASE6/CXCL10	5
BP	GO:0002823	negative regulation of adaptive immune response based on somatic recombination of immune receptors built from immunoglobulin superfamily domains	4/143	40/18670	0.00024342	0.0016958	0.00110377	JAK3/PTPRC/HLA-F/IL7R	4
BP	GO:0032640	tumor necrosis factor production	7/143	163/18670	0.000262987	0.00181994	0.00118457	PTPRC/CCL19/TYROBP/SASH3/LTF/HLA-E/CD2	7
BP	GO:1903555	regulation of tumor necrosis factor superfamily cytokine production	7/143	163/18670	0.000262987	0.00181994	0.00118457	PTPRC/CCL19/TYROBP/SASH3/LTF/HLA-E/CD2	7
BP	GO:0002220	innate immune response activating cell surface receptor signaling pathway	6/143	116/18670	0.000270204	0.00186369	0.00121304	PSME2/RELB/PSMB10/CLEC10A/PSMB8/PSMB9	6
BP	GO:0050708	regulation of protein secretion	12/143	472/18670	0.000282668	0.00193936	0.00126229	CD40/TNFRSF1B/CASP1/CCR7/CCL19/CCL5/HLA-E/AIF1/TNFRSF14/CD2/SRGN/SAA1	12
BP	GO:0002758	innate immune response-activating signal transduction	6/143	117/18670	0.000283036	0.00193936	0.00126229	PSME2/RELB/PSMB10/CLEC10A/PSMB8/PSMB9	6
BP	GO:0043547	positive regulation of GTPase activity	11/143	405/18670	0.000291684	0.00199206	0.0012966	CD40/RASAL3/CCR7/CCL21/CCL19/CXCL13/CCL5/ACAP1/ARHGAP9/TBC1D10C/ARHGAP25	11
BP	GO:0002244	hematopoietic progenitor cell differentiation	7/143	166/18670	0.000293879	0.00200049	0.00130209	PSME2/PTPRC/PLEK/SPI1/PSMB10/PSMB8/PSMB9	7
BP	GO:0071706	tumor necrosis factor superfamily cytokine production	7/143	168/18670	0.000316047	0.00213504	0.00138966	PTPRC/CCL19/TYROBP/SASH3/LTF/HLA-E/CD2	7
BP	GO:0043903	regulation of interspecies interactions between organisms	8/143	222/18670	0.000316636	0.00213504	0.00138966	CD4/APOBEC3G/BST2/TNIP1/CCL5/LTF/CD74/APOBEC3C	8
BP	GO:0002237	response to molecule of bacterial origin	10/143	343/18670	0.00031672	0.00213504	0.00138966	TNFRSF1B/CCR5/CASP1/CCR7/IL10RA/CXCL9/CXCL13/CCL5/LTF/CXCL10	10
BP	GO:0042088	T-helper 1 type immune response	4/143	43/18670	0.000322912	0.00216302	0.00140787	JAK3/CCL19/RELB/IL18BP	4
BP	GO:0070838	divalent metal ion transport	12/143	479/18670	0.000322947	0.00216302	0.00140787	LCK/CCR5/CD4/CCR7/PTPRC/CCL21/CCL19/CXCL9/CCL5/RAMP3/CORO1A/CXCL10	12
BP	GO:0002698	negative regulation of immune effector process	6/143	120/18670	0.000324426	0.00216596	0.00140979	JAK3/BST2/PTPRC/HLA-E/HLA-F/IL7R	6
BP	GO:0097696	receptor signaling pathway via STAT	7/143	169/18670	0.000327623	0.00217527	0.00141585	CD40/JAK3/PTPRC/IL10RA/CCL5/HCLS1/IL7R	7
BP	GO:0043011	myeloid dendritic cell differentiation	3/143	18/18670	0.000329998	0.00217527	0.00141585	UBD/SPI1/RELB	3
BP	GO:0090026	positive regulation of monocyte chemotaxis	3/143	18/18670	0.000329998	0.00217527	0.00141585	CCL5/AIF1/CXCL10	3
BP	GO:0150079	negative regulation of neuroinflammatory response	3/143	18/18670	0.000329998	0.00217527	0.00141585	TNFRSF1B/PTPRC/CST7	3
BP	GO:0030225	macrophage differentiation	4/143	44/18670	0.000353105	0.00231517	0.0015069	CD4/SPI1/HCLS1/CSF1	4
BP	GO:0019079	viral genome replication	6/143	122/18670	0.000354555	0.00231517	0.0015069	APOBEC3G/BST2/TNIP1/CCL5/LTF/APOBEC3C	6
BP	GO:0019730	antimicrobial humoral response	6/143	122/18670	0.000354555	0.00231517	0.0015069	CXCL9/CXCL13/LTF/HLA-E/RNASE6/CXCL10	6
BP	GO:0043312	neutrophil degranulation	12/143	485/18670	0.000361255	0.00235154	0.00153058	TNFRSF1B/GMFG/C3/BST2/PTPRC/TYROBP/SELL/LTF/CD53/ARHGAP9/TBC1D10C/SERPINA1	12
BP	GO:0072511	divalent inorganic cation transport	12/143	486/18670	0.000368	0.00238799	0.0015543	LCK/CCR5/CD4/CCR7/PTPRC/CCL21/CCL19/CXCL9/CCL5/RAMP3/CORO1A/CXCL10	12
BP	GO:0002283	neutrophil activation involved in immune response	12/143	488/18670	0.000381811	0.00246991	0.00160762	TNFRSF1B/GMFG/C3/BST2/PTPRC/TYROBP/SELL/LTF/CD53/ARHGAP9/TBC1D10C/SERPINA1	12
BP	GO:0002710	negative regulation of T cell mediated immunity	3/143	19/18670	0.000389679	0.00248988	0.00162062	PTPRC/HLA-F/IL7R	3
BP	GO:0002922	positive regulation of humoral immune response	3/143	19/18670	0.000389679	0.00248988	0.00162062	C3/CCR7/PTPRC	3
BP	GO:0045063	T-helper 1 cell differentiation	3/143	19/18670	0.000389679	0.00248988	0.00162062	JAK3/CCL19/RELB	3
BP	GO:0045076	regulation of interleukin-2 biosynthetic process	3/143	19/18670	0.000389679	0.00248988	0.00162062	CD4/PTPRC/CD3E	3
BP	GO:0051897	positive regulation of protein kinase B signaling	7/143	176/18670	0.000418528	0.00266386	0.00173386	LCK/CCR7/CCL21/CCL19/HCLS1/RAMP3/RAC2	7
BP	GO:0071675	regulation of mononuclear cell migration	4/143	46/18670	0.000419465	0.00266386	0.00173386	CCL5/AIF1/CXCL10/CSF1	4
BP	GO:0070231	T cell apoptotic process	4/143	47/18670	0.000455778	0.00286024	0.00186168	JAK3/CD27/CCL5/IL7R	4
BP	GO:0010560	positive regulation of glycoprotein biosynthetic process	3/143	20/18670	0.000455881	0.00286024	0.00186168	CCR7/CCL21/CCL19	3
BP	GO:0032816	positive regulation of natural killer cell activation	3/143	20/18670	0.000455881	0.00286024	0.00186168	TYROBP/HLA-E/HLA-F	3
BP	GO:0045655	regulation of monocyte differentiation	3/143	20/18670	0.000455881	0.00286024	0.00186168	CD4/CD74/CSF1	3
BP	GO:0008064	regulation of actin polymerization or depolymerization	7/143	179/18670	0.000463188	0.00289736	0.00188584	GMFG/CCR7/CCL21/PLEK/HCLS1/WAS/CORO1A	7
BP	GO:0002446	neutrophil mediated immunity	12/143	499/18670	0.000465878	0.00290546	0.00189111	TNFRSF1B/GMFG/C3/BST2/PTPRC/TYROBP/SELL/LTF/CD53/ARHGAP9/TBC1D10C/SERPINA1	12
BP	GO:0071216	cellular response to biotic stimulus	8/143	236/18670	0.000475906	0.00295128	0.00192094	TNFRSF1B/CCR5/CASP1/CXCL9/CXCL13/CCL5/LTF/CXCL10	8
BP	GO:1903038	negative regulation of leukocyte cell-cell adhesion	6/143	129/18670	0.000477619	0.00295128	0.00192094	JAK3/CCL21/IRF1/CD74/TNFRSF14/PLA2G2D	6
BP	GO:0022408	negative regulation of cell-cell adhesion	7/143	180/18670	0.000478892	0.00295128	0.00192094	JAK3/CCL21/IRF1/AKNA/CD74/TNFRSF14/PLA2G2D	7
BP	GO:0030832	regulation of actin filament length	7/143	180/18670	0.000478892	0.00295128	0.00192094	GMFG/CCR7/CCL21/PLEK/HCLS1/WAS/CORO1A	7
BP	GO:0018108	peptidyl-tyrosine phosphorylation	10/143	363/18670	0.000494158	0.00303637	0.00197632	LCK/CD40/JAK3/CD4/PTPRC/CCL5/CD74/HCLS1/TNFRSF14/CD3E	10
BP	GO:0030041	actin filament polymerization	7/143	182/18670	0.000511575	0.00313415	0.00203996	GMFG/CCR7/CCL21/AIF1/HCLS1/WAS/CORO1A	7
BP	GO:0001776	leukocyte homeostasis	5/143	86/18670	0.000520235	0.00317786	0.00206842	JAK3/CD74/SIT1/GPR183/CORO1A	5
BP	GO:0018212	peptidyl-tyrosine modification	10/143	366/18670	0.000526796	0.00319325	0.00207843	LCK/CD40/JAK3/CD4/PTPRC/CCL5/CD74/HCLS1/TNFRSF14/CD3E	10
BP	GO:0002438	acute inflammatory response to antigenic stimulus	3/143	21/18670	0.000528887	0.00319325	0.00207843	C3/CCR7/HLA-E	3
BP	GO:0140131	positive regulation of lymphocyte chemotaxis	3/143	21/18670	0.000528887	0.00319325	0.00207843	CCL21/CXCL13/CCL5	3
BP	GO:1901739	regulation of myoblast fusion	3/143	21/18670	0.000528887	0.00319325	0.00207843	CXCL9/CD53/CXCL10	3
BP	GO:0038093	Fc receptor signaling pathway	8/143	241/18670	0.000546503	0.00329008	0.00214145	CD247/PSME2/PTPRC/IGKC/PSMB10/WAS/PSMB8/PSMB9	8
BP	GO:0019932	second-messenger-mediated signaling	11/143	439/18670	0.000573986	0.00344557	0.00224266	CCR5/CD4/CCR7/PTPRC/S1PR4/CXCR3/CXCL9/PLEK/CD3E/RAMP3/CXCL10	11
BP	GO:0051222	positive regulation of protein transport	11/143	440/18670	0.000584899	0.00350099	0.00227874	PDZK1/CASP1/CCL19/GZMB/HLA-E/AIF1/HCLS1/TNFRSF14/CD2/RAC2/SAA1	11
BP	GO:0042094	interleukin-2 biosynthetic process	3/143	22/18670	0.000608972	0.00363464	0.00236572	CD4/PTPRC/CD3E	3
BP	GO:0001954	positive regulation of cell-matrix adhesion	4/143	51/18670	0.000623633	0.00369042	0.00240203	CCR7/CCL21/CD3E/CSF1	4
BP	GO:0002712	regulation of B cell mediated immunity	4/143	51/18670	0.000623633	0.00369042	0.00240203	CD40/C3/PTPRC/HLA-E	4
BP	GO:0002889	regulation of immunoglobulin mediated immune response	4/143	51/18670	0.000623633	0.00369042	0.00240203	CD40/C3/PTPRC/HLA-E	4
BP	GO:0046425	regulation of receptor signaling pathway via JAK-STAT	6/143	137/18670	0.00065651	0.00387397	0.0025215	CD40/JAK3/PTPRC/IL10RA/CCL5/HCLS1	6
BP	GO:0006968	cellular defense response	4/143	52/18670	0.000671618	0.00394079	0.00256499	CCR5/CXCL9/TYROBP/PRF1	4
BP	GO:0031529	ruffle organization	4/143	52/18670	0.000671618	0.00394079	0.00256499	CCR7/CCL21/PLEK/AIF1	4
BP	GO:0010951	negative regulation of endopeptidase activity	8/143	250/18670	0.000694851	0.00402947	0.00262271	SPOCK2/C3/CD27/BST2/BIRC3/LTF/CST7/SERPINA1	8
BP	GO:0010499	proteasomal ubiquitin-independent protein catabolic process	3/143	23/18670	0.000696404	0.00402947	0.00262271	PSMB10/PSMB8/PSMB9	3
BP	GO:0032753	positive regulation of interleukin-4 production	3/143	23/18670	0.000696404	0.00402947	0.00262271	SASH3/HLA-E/CD3E	3
BP	GO:0034695	response to prostaglandin E	3/143	23/18670	0.000696404	0.00402947	0.00262271	CCR7/CCL21/CCL19	3
BP	GO:0046135	pyrimidine nucleoside catabolic process	3/143	23/18670	0.000696404	0.00402947	0.00262271	APOBEC3G/TYMP/APOBEC3C	3
BP	GO:1904894	positive regulation of receptor signaling pathway via STAT	5/143	92/18670	0.000708179	0.00407642	0.00265327	CD40/IL10RA/CCL5/HCLS1/IL7R	5
BP	GO:0050715	positive regulation of cytokine secretion	6/143	139/18670	0.000708432	0.00407642	0.00265327	CASP1/CCL19/AIF1/TNFRSF14/CD2/SAA1	6
BP	GO:0045637	regulation of myeloid cell differentiation	8/143	251/18670	0.000713163	0.00409234	0.00266363	CD4/TYROBP/LTF/CD74/SPI1/HCLS1/EVI2B/CSF1	8
BP	GO:0050704	regulation of interleukin-1 secretion	4/143	53/18670	0.000722161	0.00413258	0.00268983	CASP1/CCR7/CCL19/SAA1	4
BP	GO:0010524	positive regulation of calcium ion transport into cytosol	4/143	54/18670	0.000775336	0.00441264	0.00287211	CD4/CXCL9/RAMP3/CXCL10	4
BP	GO:0032663	regulation of interleukin-2 production	4/143	54/18670	0.000775336	0.00441264	0.00287211	CD4/PTPRC/SASH3/CD3E	4
BP	GO:1904951	positive regulation of establishment of protein localization	11/143	456/18670	0.000784535	0.00442407	0.00287955	PDZK1/CASP1/CCL19/GZMB/HLA-E/AIF1/HCLS1/TNFRSF14/CD2/RAC2/SAA1	11
BP	GO:0002861	regulation of inflammatory response to antigenic stimulus	3/143	24/18670	0.000791444	0.00442407	0.00287955	C3/CCR7/HLA-E	3
BP	GO:0042832	defense response to protozoan	3/143	24/18670	0.000791444	0.00442407	0.00287955	CD40/GBP4/GBP2	3
BP	GO:0050857	positive regulation of antigen receptor-mediated signaling pathway	3/143	24/18670	0.000791444	0.00442407	0.00287955	LCK/CCR7/PTPRC	3
BP	GO:0071677	positive regulation of mononuclear cell migration	3/143	24/18670	0.000791444	0.00442407	0.00287955	CCL5/AIF1/CXCL10	3
BP	GO:1903020	positive regulation of glycoprotein metabolic process	3/143	24/18670	0.000791444	0.00442407	0.00287955	CCR7/CCL21/CCL19	3
BP	GO:0002218	activation of innate immune response	6/143	142/18670	0.000792212	0.00442407	0.00287955	PSME2/RELB/PSMB10/CLEC10A/PSMB8/PSMB9	6
BP	GO:0050730	regulation of peptidyl-tyrosine phosphorylation	8/143	256/18670	0.000810654	0.00451495	0.00293871	CD40/CD4/PTPRC/CCL5/CD74/HCLS1/TNFRSF14/CD3E	8
BP	GO:0000768	syncytium formation by plasma membrane fusion	4/143	56/18670	0.000889884	0.00490242	0.00319091	CXCL9/TYROBP/CD53/CXCL10	4
BP	GO:0140253	cell-cell fusion	4/143	56/18670	0.000889884	0.00490242	0.00319091	CXCL9/TYROBP/CD53/CXCL10	4
BP	GO:0001562	response to protozoan	3/143	25/18670	0.000894345	0.00490242	0.00319091	CD40/GBP4/GBP2	3
BP	GO:0002719	negative regulation of cytokine production involved in immune response	3/143	25/18670	0.000894345	0.00490242	0.00319091	JAK3/BST2/HLA-F	3
BP	GO:0050901	leukocyte tethering or rolling	3/143	25/18670	0.000894345	0.00490242	0.00319091	CCL21/SELL/SELPLG	3
BP	GO:0090025	regulation of monocyte chemotaxis	3/143	25/18670	0.000894345	0.00490242	0.00319091	CCL5/AIF1/CXCL10	3
BP	GO:0010466	negative regulation of peptidase activity	8/143	262/18670	0.000941506	0.0051474	0.00335035	SPOCK2/C3/CD27/BST2/BIRC3/LTF/CST7/SERPINA1	8
BP	GO:0002886	regulation of myeloid leukocyte mediated immunity	4/143	57/18670	0.000951407	0.00518791	0.00337672	C3/TYROBP/HLA-E/RAC2	4
BP	GO:0030838	positive regulation of actin filament polymerization	5/143	99/18670	0.000986918	0.00536749	0.00349361	GMFG/CCR7/CCL21/WAS/CORO1A	5
BP	GO:0051125	regulation of actin nucleation	3/143	26/18670	0.00100535	0.00545353	0.00354961	GMFG/WAS/CORO1A	3
BP	GO:0042742	defense response to bacterium	9/143	330/18670	0.00101386	0.00546781	0.00355891	CD4/GBP4/CXCL13/LTF/IGKC/HLA-E/TNFRSF14/GBP2/RNASE6	9
BP	GO:0006949	syncytium formation	4/143	58/18670	0.00101586	0.00546781	0.00355891	CXCL9/TYROBP/CD53/CXCL10	4
BP	GO:0042093	T-helper cell differentiation	4/143	58/18670	0.00101586	0.00546781	0.00355891	JAK3/CCL19/RELB/GPR183	4
BP	GO:0007015	actin filament organization	10/143	400/18670	0.00103924	0.00556487	0.00362208	GMFG/CCR7/CCL21/PLEK/AIF1/HCLS1/WAS/CORO1A/RAC2/ARHGAP25	10
BP	GO:0032102	negative regulation of response to external stimulus	10/143	400/18670	0.00103924	0.00556487	0.00362208	TNFRSF1B/PTPRC/CXCL13/LTF/HLA-E/AIF1/HLA-F/CST7/PLAT/SAA1	10
BP	GO:0002455	humoral immune response mediated by circulating immunoglobulin	6/143	150/18670	0.00105328	0.00562558	0.00366159	C1QA/C3/PTPRC/IGKC/HLA-DQB1/C1QB	6
BP	GO:0050830	defense response to Gram-positive bacterium	5/143	101/18670	0.00107972	0.00575208	0.00374393	GBP4/HLA-E/TNFRSF14/GBP2/RNASE6	5
BP	GO:0032732	positive regulation of interleukin-1 production	4/143	59/18670	0.00108333	0.00575656	0.00374685	CASP1/CCL19/TYROBP/SAA1	4
BP	GO:0032673	regulation of interleukin-4 production	3/143	27/18670	0.00112471	0.00594613	0.00387024	SASH3/HLA-E/CD3E	3
BP	GO:0060143	positive regulation of syncytium formation by plasma membrane fusion	3/143	27/18670	0.00112471	0.00594613	0.00387024	CXCL9/TYROBP/CD53	3
BP	GO:0010522	regulation of calcium ion transport into cytosol	5/143	102/18670	0.00112848	0.00595095	0.00387337	CD4/CXCL9/RAMP3/CORO1A/CXCL10	5
BP	GO:0007596	blood coagulation	9/143	336/18670	0.0011496	0.006047	0.00393589	LCK/CD40/IRF1/PLEK/PLAT/WAS/FERMT3/SAA1/SERPINA1	9
BP	GO:0002294	CD4-positive, alpha-beta T cell differentiation involved in immune response	4/143	60/18670	0.00115388	0.00605422	0.00394059	JAK3/CCL19/RELB/GPR183	4
BP	GO:0043087	regulation of GTPase activity	11/143	479/18670	0.00116824	0.00611419	0.00397962	CD40/RASAL3/CCR7/CCL21/CCL19/CXCL13/CCL5/ACAP1/ARHGAP9/TBC1D10C/ARHGAP25	11
BP	GO:0032652	regulation of interleukin-1 production	5/143	103/18670	0.00117885	0.00615425	0.0040057	CASP1/CCR7/CCL19/TYROBP/SAA1	5
BP	GO:0002287	alpha-beta T cell activation involved in immune response	4/143	61/18670	0.00122758	0.00636083	0.00414016	JAK3/CCL19/RELB/GPR183	4
BP	GO:0002293	alpha-beta T cell differentiation involved in immune response	4/143	61/18670	0.00122758	0.00636083	0.00414016	JAK3/CCL19/RELB/GPR183	4
BP	GO:0050701	interleukin-1 secretion	4/143	61/18670	0.00122758	0.00636083	0.00414016	CASP1/CCR7/CCL19/SAA1	4
BP	GO:0007599	hemostasis	9/143	341/18670	0.00127363	0.00658306	0.0042848	LCK/CD40/IRF1/PLEK/PLAT/WAS/FERMT3/SAA1/SERPINA1	9
BP	GO:0050817	coagulation	9/143	342/18670	0.00129969	0.0066929	0.0043563	LCK/CD40/IRF1/PLEK/PLAT/WAS/FERMT3/SAA1/SERPINA1	9
BP	GO:0002260	lymphocyte homeostasis	4/143	62/18670	0.00130452	0.0066929	0.0043563	JAK3/CD74/SIT1/CORO1A	4
BP	GO:0006521	regulation of cellular amino acid metabolic process	4/143	62/18670	0.00130452	0.0066929	0.0043563	PSME2/PSMB10/PSMB8/PSMB9	4
BP	GO:0002286	T cell activation involved in immune response	5/143	106/18670	0.00133997	0.00685786	0.00446367	JAK3/CCL19/RELB/HLA-DMB/GPR183	5
BP	GO:0007259	receptor signaling pathway via JAK-STAT	6/143	159/18670	0.00142099	0.0072547	0.00472196	CD40/JAK3/PTPRC/IL10RA/CCL5/HCLS1	6
BP	GO:0002526	acute inflammatory response	5/143	108/18670	0.00145605	0.00741551	0.00482663	C3/CCR7/HLA-E/SAA1/SERPINA1	5
BP	GO:0019722	calcium-mediated signaling	7/143	218/18670	0.0014702	0.00746931	0.00486165	CCR5/CD4/CCR7/PTPRC/CXCR3/PLEK/CD3E	7
BP	GO:0038111	interleukin-7-mediated signaling pathway	3/143	30/18670	0.00153517	0.00774273	0.00503961	JAK3/IL2RG/IL7R	3
BP	GO:0048873	homeostasis of number of cells within a tissue	3/143	30/18670	0.00153517	0.00774273	0.00503961	SASH3/CORO1A/CSF1	3
BP	GO:0050690	regulation of defense response to virus by virus	3/143	30/18670	0.00153517	0.00774273	0.00503961	LCK/CD247/CD4	3
BP	GO:0030833	regulation of actin filament polymerization	6/143	162/18670	0.00156307	0.00786443	0.00511882	GMFG/CCR7/CCL21/HCLS1/WAS/CORO1A	6
BP	GO:0002675	positive regulation of acute inflammatory response	3/143	31/18670	0.00169017	0.00844277	0.00549526	C3/CCR7/HLA-E	3
BP	GO:0002724	regulation of T cell cytokine production	3/143	31/18670	0.00169017	0.00844277	0.00549526	TNFRSF1B/SASH3/HLA-F	3
BP	GO:0034694	response to prostaglandin	3/143	31/18670	0.00169017	0.00844277	0.00549526	CCR7/CCL21/CCL19	3
BP	GO:0050868	negative regulation of T cell activation	5/143	112/18670	0.00171021	0.00852242	0.0055471	JAK3/IRF1/CD74/TNFRSF14/PLA2G2D	5
BP	GO:0007162	negative regulation of cell adhesion	8/143	289/18670	0.00175524	0.00872595	0.00567957	JAK3/PTPRC/CCL21/IRF1/AKNA/CD74/TNFRSF14/PLA2G2D	8
BP	GO:0045861	negative regulation of proteolysis	9/143	358/18670	0.00177857	0.00882087	0.00574135	SPOCK2/C3/CD27/BST2/BIRC3/LTF/CST7/PLAT/SERPINA1	9
BP	GO:0051495	positive regulation of cytoskeleton organization	7/143	226/18670	0.00180534	0.00893238	0.00581394	GMFG/CCR7/CCL21/PLEK/HCLS1/WAS/CORO1A	7
BP	GO:0002292	T cell differentiation involved in immune response	4/143	68/18670	0.00183824	0.00905213	0.00589188	JAK3/CCL19/RELB/GPR183	4
BP	GO:0050918	positive chemotaxis	4/143	68/18670	0.00183824	0.00905213	0.00589188	CCL5/CORO1A/CXCL10/SAA1	4
BP	GO:0032814	regulation of natural killer cell activation	3/143	32/18670	0.00185463	0.00906853	0.00590256	TYROBP/HLA-E/HLA-F	3
BP	GO:0043552	positive regulation of phosphatidylinositol 3-kinase activity	3/143	32/18670	0.00185463	0.00906853	0.00590256	CCR7/CCL21/CCL19	3
BP	GO:0071353	cellular response to interleukin-4	3/143	32/18670	0.00185463	0.00906853	0.00590256	JAK3/IL2RG/CORO1A	3
BP	GO:0043687	post-translational protein modification	9/143	361/18670	0.00188238	0.00918266	0.00597684	C3/PSME2/UBD/APOL1/PSMB10/PSMB8/PSMB9/SERPINA1/CSF1	9
BP	GO:0032612	interleukin-1 production	5/143	115/18670	0.00192116	0.00934993	0.00608571	CASP1/CCR7/CCL19/TYROBP/SAA1	5
BP	GO:0001894	tissue homeostasis	7/143	229/18670	0.00194529	0.0094453	0.00614779	TFF1/SASH3/LTF/IGKC/CORO1A/RAC2/CSF1	7
BP	GO:0002888	positive regulation of myeloid leukocyte mediated immunity	3/143	33/18670	0.00202873	0.00975947	0.00635227	C3/TYROBP/HLA-E	3
BP	GO:0009164	nucleoside catabolic process	3/143	33/18670	0.00202873	0.00975947	0.00635227	APOBEC3G/TYMP/APOBEC3C	3
BP	GO:0030851	granulocyte differentiation	3/143	33/18670	0.00202873	0.00975947	0.00635227	SPI1/HCLS1/EVI2B	3
BP	GO:0032633	interleukin-4 production	3/143	33/18670	0.00202873	0.00975947	0.00635227	SASH3/HLA-E/CD3E	3
BP	GO:0001818	negative regulation of cytokine production	8/143	296/18670	0.0020378	0.00978052	0.00636598	JAK3/BST2/PTPRC/TYROBP/LTF/HLA-F/RELB/SRGN	8
BP	GO:0097305	response to alcohol	7/143	233/18670	0.00214481	0.0102704	0.00668484	CCR5/CD27/CCR7/CCL21/CCL19/MAP4K1/SPI1	7
BP	GO:0070670	response to interleukin-4	3/143	34/18670	0.00221267	0.0105711	0.00688055	JAK3/IL2RG/CORO1A	3
BP	GO:1902036	regulation of hematopoietic stem cell differentiation	4/143	72/18670	0.00226813	0.0108112	0.00703685	PSME2/PSMB10/PSMB8/PSMB9	4
BP	GO:0002312	B cell activation involved in immune response	4/143	73/18670	0.00238553	0.0112677	0.00733396	CD40/PTPRC/ITM2A/GPR183	4
BP	GO:0009988	cell-cell recognition	4/143	73/18670	0.00238553	0.0112677	0.00733396	CCR7/CCL21/CCL19/PRF1	4
BP	GO:0032945	negative regulation of mononuclear cell proliferation	4/143	73/18670	0.00238553	0.0112677	0.00733396	TYROBP/TNFRSF14/PLA2G2D/LST1	4
BP	GO:0050672	negative regulation of lymphocyte proliferation	4/143	73/18670	0.00238553	0.0112677	0.00733396	TYROBP/TNFRSF14/PLA2G2D/LST1	4
BP	GO:0010811	positive regulation of cell-substrate adhesion	5/143	121/18670	0.0023993	0.0112816	0.00734298	SPOCK2/CCR7/CCL21/CD3E/CSF1	5
BP	GO:0046718	viral entry into host cell	5/143	121/18670	0.0023993	0.0112816	0.00734298	CCR5/CD4/CD74/TNFRSF14/SELPLG	5
BP	GO:0002701	negative regulation of production of molecular mediator of immune response	3/143	35/18670	0.00240664	0.0112906	0.00734888	JAK3/BST2/HLA-F	3
BP	GO:0001959	regulation of cytokine-mediated signaling pathway	6/143	177/18670	0.00244216	0.0114315	0.00744057	CASP1/PTPRC/BIRC3/CCL5/CD74/CSF1	6
BP	GO:2000116	regulation of cysteine-type endopeptidase activity	7/143	239/18670	0.00247336	0.0115516	0.00751872	LCK/CD27/CASP1/BIRC3/LTF/CST7/PSMB9	7
BP	GO:0044803	multi-organism membrane organization	2/143	10/18670	0.00251808	0.0115787	0.00753639	CCR5/CD4	2
BP	GO:0045625	regulation of T-helper 1 cell differentiation	2/143	10/18670	0.00251808	0.0115787	0.00753639	JAK3/CCL19	2
BP	GO:0048304	positive regulation of isotype switching to IgG isotypes	2/143	10/18670	0.00251808	0.0115787	0.00753639	CD40/PTPRC	2
BP	GO:0051014	actin filament severing	2/143	10/18670	0.00251808	0.0115787	0.00753639	GMFG/FMNL1	2
BP	GO:0071104	response to interleukin-9	2/143	10/18670	0.00251808	0.0115787	0.00753639	JAK3/IL2RG	2
BP	GO:0072610	interleukin-12 secretion	2/143	10/18670	0.00251808	0.0115787	0.00753639	CCR7/CCL19	2
BP	GO:2000109	regulation of macrophage apoptotic process	2/143	10/18670	0.00251808	0.0115787	0.00753639	CCR5/CCL5	2
BP	GO:0051928	positive regulation of calcium ion transport	5/143	123/18670	0.00257635	0.0118206	0.0076938	CD4/CXCL9/CCL5/RAMP3/CXCL10	5
BP	GO:0006213	pyrimidine nucleoside metabolic process	3/143	36/18670	0.00261082	0.0118741	0.00772866	APOBEC3G/TYMP/APOBEC3C	3
BP	GO:0030224	monocyte differentiation	3/143	36/18670	0.00261082	0.0118741	0.00772866	CD4/CD74/CSF1	3
BP	GO:0090218	positive regulation of lipid kinase activity	3/143	36/18670	0.00261082	0.0118741	0.00772866	CCR7/CCL21/CCL19	3
BP	GO:1903131	mononuclear cell differentiation	3/143	36/18670	0.00261082	0.0118741	0.00772866	CD4/CD74/CSF1	3
BP	GO:0031334	positive regulation of protein-containing complex assembly	7/143	244/18670	0.00277568	0.012569	0.00818096	GMFG/CCR7/CCL21/CXCL13/PLEK/WAS/CORO1A	7
BP	GO:0051896	regulation of protein kinase B signaling	7/143	244/18670	0.00277568	0.012569	0.00818096	LCK/CCR7/CCL21/CCL19/HCLS1/RAMP3/RAC2	7
BP	GO:0043029	T cell homeostasis	3/143	37/18670	0.00282539	0.0127387	0.00829142	JAK3/SIT1/CORO1A	3
BP	GO:0045730	respiratory burst	3/143	37/18670	0.00282539	0.0127387	0.00829142	CD52/NCF4/RAC2	3
BP	GO:0061418	regulation of transcription from RNA polymerase II promoter in response to hypoxia	4/143	77/18670	0.00289701	0.0130334	0.00848324	PSME2/PSMB10/PSMB8/PSMB9	4
BP	GO:0070664	negative regulation of leukocyte proliferation	4/143	78/18670	0.00303571	0.0136005	0.00885232	TYROBP/TNFRSF14/PLA2G2D/LST1	4
BP	GO:0048246	macrophage chemotaxis	3/143	38/18670	0.00305051	0.0136005	0.00885232	CCL5/SAA1/CSF1	3
BP	GO:0050716	positive regulation of interleukin-1 secretion	3/143	38/18670	0.00305051	0.0136005	0.00885232	CASP1/CCL19/SAA1	3
BP	GO:0002576	platelet degranulation	5/143	128/18670	0.00306027	0.0136005	0.00885232	PLEK/CTSW/SRGN/FERMT3/SERPINA1	5
BP	GO:0002730	regulation of dendritic cell cytokine production	2/143	11/18670	0.00306223	0.0136005	0.00885232	JAK3/BST2	2
BP	GO:2001204	regulation of osteoclast development	2/143	11/18670	0.00306223	0.0136005	0.00885232	TYROBP/LTF	2
BP	GO:0050853	B cell receptor signaling pathway	5/143	129/18670	0.00316441	0.0140244	0.00912824	LCK/PTPRC/CD79B/IGKC/CD79A	5
BP	GO:0045911	positive regulation of DNA recombination	3/143	39/18670	0.00328636	0.0145031	0.00943985	CD40/PTPRC/WAS	3
BP	GO:0072529	pyrimidine-containing compound catabolic process	3/143	39/18670	0.00328636	0.0145031	0.00943985	APOBEC3G/TYMP/APOBEC3C	3
BP	GO:0060759	regulation of response to cytokine stimulus	6/143	190/18670	0.00346769	0.0152558	0.00992976	CASP1/PTPRC/BIRC3/CCL5/CD74/CSF1	6
BP	GO:0031145	anaphase-promoting complex-dependent catabolic process	4/143	81/18670	0.00347889	0.0152558	0.00992976	PSME2/PSMB10/PSMB8/PSMB9	4
BP	GO:0033238	regulation of cellular amine metabolic process	4/143	81/18670	0.00347889	0.0152558	0.00992976	PSME2/PSMB10/PSMB8/PSMB9	4
BP	GO:0002369	T cell cytokine production	3/143	40/18670	0.00353308	0.0153963	0.0100212	TNFRSF1B/SASH3/HLA-F	3
BP	GO:0098760	response to interleukin-7	3/143	40/18670	0.00353308	0.0153963	0.0100212	JAK3/IL2RG/IL7R	3
BP	GO:0098761	cellular response to interleukin-7	3/143	40/18670	0.00353308	0.0153963	0.0100212	JAK3/IL2RG/IL7R	3
BP	GO:0002371	dendritic cell cytokine production	2/143	12/18670	0.00365627	0.0155747	0.0101373	JAK3/BST2	2
BP	GO:0006216	cytidine catabolic process	2/143	12/18670	0.00365627	0.0155747	0.0101373	APOBEC3G/APOBEC3C	2
BP	GO:0009972	cytidine deamination	2/143	12/18670	0.00365627	0.0155747	0.0101373	APOBEC3G/APOBEC3C	2
BP	GO:0016554	cytidine to uridine editing	2/143	12/18670	0.00365627	0.0155747	0.0101373	APOBEC3G/APOBEC3C	2
BP	GO:0031581	hemidesmosome assembly	2/143	12/18670	0.00365627	0.0155747	0.0101373	KRT5/KRT14	2
BP	GO:0038110	interleukin-2-mediated signaling pathway	2/143	12/18670	0.00365627	0.0155747	0.0101373	JAK3/IL2RG	2
BP	GO:0046087	cytidine metabolic process	2/143	12/18670	0.00365627	0.0155747	0.0101373	APOBEC3G/APOBEC3C	2
BP	GO:0048302	regulation of isotype switching to IgG isotypes	2/143	12/18670	0.00365627	0.0155747	0.0101373	CD40/PTPRC	2
BP	GO:0071888	macrophage apoptotic process	2/143	12/18670	0.00365627	0.0155747	0.0101373	CCR5/CCL5	2
BP	GO:0097340	inhibition of cysteine-type endopeptidase activity	2/143	12/18670	0.00365627	0.0155747	0.0101373	BIRC3/CST7	2
BP	GO:0097341	zymogen inhibition	2/143	12/18670	0.00365627	0.0155747	0.0101373	BIRC3/CST7	2
BP	GO:0032273	positive regulation of protein polymerization	5/143	134/18670	0.00372379	0.0157977	0.0102824	GMFG/CCR7/CCL21/WAS/CORO1A	5
BP	GO:0044409	entry into host	5/143	134/18670	0.00372379	0.0157977	0.0102824	CCR5/CD4/CD74/TNFRSF14/SELPLG	5
BP	GO:0007520	myoblast fusion	3/143	41/18670	0.00379084	0.016013	0.0104226	CXCL9/CD53/CXCL10	3
BP	GO:0150077	regulation of neuroinflammatory response	3/143	41/18670	0.00379084	0.016013	0.0104226	TNFRSF1B/PTPRC/CST7	3
BP	GO:0060218	hematopoietic stem cell differentiation	4/143	83/18670	0.0037976	0.016013	0.0104226	PSME2/PSMB10/PSMB8/PSMB9	4
BP	GO:0110053	regulation of actin filament organization	7/143	261/18670	0.00401992	0.0169161	0.0110104	GMFG/CCR7/CCL21/PLEK/HCLS1/WAS/CORO1A	7
BP	GO:0031641	regulation of myelination	3/143	42/18670	0.00405978	0.0170151	0.0110749	TNFRSF1B/CST7/TYMP	3
BP	GO:1901658	glycosyl compound catabolic process	3/143	42/18670	0.00405978	0.0170151	0.0110749	APOBEC3G/TYMP/APOBEC3C	3
BP	GO:1901532	regulation of hematopoietic progenitor cell differentiation	4/143	85/18670	0.00413555	0.0172979	0.0112589	PSME2/PSMB10/PSMB8/PSMB9	4
BP	GO:0016322	neuron remodeling	2/143	13/18670	0.00429942	0.017699	0.01152	C1QA/C3	2
BP	GO:0031274	positive regulation of pseudopodium assembly	2/143	13/18670	0.00429942	0.017699	0.01152	CCR7/CCL21	2
BP	GO:0033623	regulation of integrin activation	2/143	13/18670	0.00429942	0.017699	0.01152	CXCL13/PLEK	2
BP	GO:0044764	multi-organism cellular process	2/143	13/18670	0.00429942	0.017699	0.01152	CCR5/CD4	2
BP	GO:0045006	DNA deamination	2/143	13/18670	0.00429942	0.017699	0.01152	APOBEC3G/APOBEC3C	2
BP	GO:0046133	pyrimidine ribonucleoside catabolic process	2/143	13/18670	0.00429942	0.017699	0.01152	APOBEC3G/APOBEC3C	2
BP	GO:0048291	isotype switching to IgG isotypes	2/143	13/18670	0.00429942	0.017699	0.01152	CD40/PTPRC	2
BP	GO:0071352	cellular response to interleukin-2	2/143	13/18670	0.00429942	0.017699	0.01152	JAK3/IL2RG	2
BP	GO:0007260	tyrosine phosphorylation of STAT protein	4/143	86/18670	0.00431191	0.0177154	0.0115306	CD40/JAK3/CCL5/HCLS1	4
BP	GO:0030866	cortical actin cytoskeleton organization	3/143	43/18670	0.00434005	0.0177959	0.011583	PLEK/FMNL1/WAS	3
BP	GO:0046330	positive regulation of JNK cascade	5/143	140/18670	0.0044847	0.0183529	0.0119456	CD27/CCR7/CCL21/CCL19/MAP4K1	5
BP	GO:0061756	leukocyte adhesion to vascular endothelial cell	3/143	44/18670	0.00463177	0.0189146	0.0123112	CCL21/SELL/SELPLG	3
BP	GO:0050714	positive regulation of protein secretion	7/143	268/18670	0.00464011	0.0189146	0.0123112	CASP1/CCL19/HLA-E/AIF1/TNFRSF14/CD2/SAA1	7
BP	GO:0051701	interaction with host	6/143	202/18670	0.00467153	0.0190016	0.0123678	CCR5/CD4/TNIP1/CD74/TNFRSF14/SELPLG	6
BP	GO:0050829	defense response to Gram-negative bacterium	4/143	88/18670	0.00467971	0.0190016	0.0123678	CD4/LTF/TNFRSF14/RNASE6	4
BP	GO:0046427	positive regulation of receptor signaling pathway via JAK-STAT	4/143	89/18670	0.00487128	0.019741	0.0128491	CD40/IL10RA/CCL5/HCLS1	4
BP	GO:1902905	positive regulation of supramolecular fiber organization	6/143	204/18670	0.00489875	0.0198138	0.0128964	GMFG/CCR7/CCL21/PLEK/WAS/CORO1A	6
BP	GO:0045581	negative regulation of T cell differentiation	3/143	45/18670	0.0049351	0.0198398	0.0129134	JAK3/IRF1/CD74	3
BP	GO:0032956	regulation of actin cytoskeleton organization	8/143	343/18670	0.00498091	0.0198398	0.0129134	GMFG/BST2/CCR7/CCL21/PLEK/HCLS1/WAS/CORO1A	8
BP	GO:0031272	regulation of pseudopodium assembly	2/143	14/18670	0.0049909	0.0198398	0.0129134	CCR7/CCL21	2
BP	GO:0045651	positive regulation of macrophage differentiation	2/143	14/18670	0.0049909	0.0198398	0.0129134	HCLS1/CSF1	2
BP	GO:0045869	negative regulation of single stranded viral RNA replication via double stranded DNA intermediate	2/143	14/18670	0.0049909	0.0198398	0.0129134	APOBEC3G/APOBEC3C	2
BP	GO:0045953	negative regulation of natural killer cell mediated cytotoxicity	2/143	14/18670	0.0049909	0.0198398	0.0129134	HLA-E/HLA-F	2
BP	GO:0046131	pyrimidine ribonucleoside metabolic process	2/143	14/18670	0.0049909	0.0198398	0.0129134	APOBEC3G/APOBEC3C	2
BP	GO:0050862	positive regulation of T cell receptor signaling pathway	2/143	14/18670	0.0049909	0.0198398	0.0129134	LCK/CCR7	2
BP	GO:0070669	response to interleukin-2	2/143	14/18670	0.0049909	0.0198398	0.0129134	JAK3/IL2RG	2
BP	GO:0032651	regulation of interleukin-1 beta production	4/143	90/18670	0.00506805	0.0201081	0.013088	CASP1/CCR7/CCL19/TYROBP	4
BP	GO:0002437	inflammatory response to antigenic stimulus	3/143	46/18670	0.00525014	0.020673	0.0134557	C3/CCR7/HLA-E	3
BP	GO:0002673	regulation of acute inflammatory response	3/143	46/18670	0.00525014	0.020673	0.0134557	C3/CCR7/HLA-E	3
BP	GO:0019731	antibacterial humoral response	3/143	46/18670	0.00525014	0.020673	0.0134557	LTF/HLA-E/RNASE6	3
BP	GO:0050706	regulation of interleukin-1 beta secretion	3/143	46/18670	0.00525014	0.020673	0.0134557	CASP1/CCR7/CCL19	3
BP	GO:2000117	negative regulation of cysteine-type endopeptidase activity	4/143	92/18670	0.00547745	0.0215274	0.0140118	CD27/BIRC3/LTF/CST7	4
BP	GO:0043370	regulation of CD4-positive, alpha-beta T cell differentiation	3/143	47/18670	0.00557703	0.0218775	0.0142397	JAK3/CCL19/SASH3	3
BP	GO:0010972	negative regulation of G2/M transition of mitotic cell cycle	4/143	93/18670	0.00569019	0.0221849	0.0144398	PSME2/PSMB10/PSMB8/PSMB9	4
BP	GO:0002716	negative regulation of natural killer cell mediated immunity	2/143	15/18670	0.00572994	0.0221849	0.0144398	HLA-E/HLA-F	2
BP	GO:0010561	negative regulation of glycoprotein biosynthetic process	2/143	15/18670	0.00572994	0.0221849	0.0144398	JAK3/ITM2A	2
BP	GO:0010759	positive regulation of macrophage chemotaxis	2/143	15/18670	0.00572994	0.0221849	0.0144398	CCL5/CSF1	2
BP	GO:0030852	regulation of granulocyte differentiation	2/143	15/18670	0.00572994	0.0221849	0.0144398	HCLS1/EVI2B	2
BP	GO:0045410	positive regulation of interleukin-6 biosynthetic process	2/143	15/18670	0.00572994	0.0221849	0.0144398	TYROBP/CD74	2
BP	GO:2001185	regulation of CD8-positive, alpha-beta T cell activation	2/143	15/18670	0.00572994	0.0221849	0.0144398	IRF1/HLA-E	2
BP	GO:0043254	regulation of protein-containing complex assembly	9/143	429/18670	0.00585216	0.022616	0.0147204	GMFG/CCR7/CCL21/CXCL13/PLEK/HCLS1/TMC8/WAS/CORO1A	9
BP	GO:0030865	cortical cytoskeleton organization	3/143	48/18670	0.00591588	0.0227778	0.0148257	PLEK/FMNL1/WAS	3
BP	GO:1903727	positive regulation of phospholipid metabolic process	3/143	48/18670	0.00591588	0.0227778	0.0148257	CCR7/CCL21/CCL19	3
BP	GO:0031589	cell-substrate adhesion	8/143	354/18670	0.00599562	0.0230422	0.0149978	SPOCK2/CCR7/CCL21/CD3E/FERMT3/CORO1A/RAC2/CSF1	8
BP	GO:0031146	SCF-dependent proteasomal ubiquitin-dependent protein catabolic process	4/143	95/18670	0.00613209	0.0235233	0.0153109	PSME2/PSMB10/PSMB8/PSMB9	4
BP	GO:0051258	protein polymerization	7/143	283/18670	0.00620992	0.0237781	0.0154767	GMFG/CCR7/CCL21/AIF1/HCLS1/WAS/CORO1A	7
BP	GO:0045010	actin nucleation	3/143	49/18670	0.0062668	0.0239518	0.0155898	GMFG/WAS/CORO1A	3
BP	GO:0008037	cell recognition	6/143	215/18670	0.0062964	0.023977	0.0156062	CD5/CCR7/CCL21/CCL19/IGKC/PRF1	6
BP	GO:0010810	regulation of cell-substrate adhesion	6/143	215/18670	0.0062964	0.023977	0.0156062	SPOCK2/CCR7/CCL21/CD3E/RAC2/CSF1	6
BP	GO:0000187	activation of MAPK activity	5/143	152/18670	0.00632827	0.0240543	0.0156566	PTPRC/CCL19/MAP4K1/CD74/SAA1	5
BP	GO:0030168	platelet activation	5/143	153/18670	0.00650265	0.0244547	0.0159172	LCK/CD40/PLEK/FERMT3/SAA1	5
BP	GO:0050729	positive regulation of inflammatory response	5/143	153/18670	0.00650265	0.0244547	0.0159172	C3/CCR7/TNIP1/HLA-E/GPSM3	5
BP	GO:0002739	regulation of cytokine secretion involved in immune response	2/143	16/18670	0.00651578	0.0244547	0.0159172	TNFRSF1B/TNFRSF14	2
BP	GO:0031269	pseudopodium assembly	2/143	16/18670	0.00651578	0.0244547	0.0159172	CCR7/CCL21	2
BP	GO:0033033	negative regulation of myeloid cell apoptotic process	2/143	16/18670	0.00651578	0.0244547	0.0159172	CCR5/CCL5	2
BP	GO:0034315	regulation of Arp2/3 complex-mediated actin nucleation	2/143	16/18670	0.00651578	0.0244547	0.0159172	GMFG/WAS	2
BP	GO:0043031	negative regulation of macrophage activation	2/143	16/18670	0.00651578	0.0244547	0.0159172	PTPRC/CST7	2
BP	GO:0030316	osteoclast differentiation	4/143	97/18670	0.00659624	0.0246678	0.0160559	TYROBP/LTF/GPR183/CSF1	4
BP	GO:0090630	activation of GTPase activity	4/143	97/18670	0.00659624	0.0246678	0.0160559	CCR7/CCL21/CXCL13/TBC1D10C	4
BP	GO:0001961	positive regulation of cytokine-mediated signaling pathway	3/143	50/18670	0.00662991	0.024705	0.0160801	CASP1/CD74/CSF1	3
BP	GO:0034656	nucleobase-containing small molecule catabolic process	3/143	50/18670	0.00662991	0.024705	0.0160801	APOBEC3G/TYMP/APOBEC3C	3
BP	GO:0061025	membrane fusion	5/143	154/18670	0.00668038	0.0248486	0.0161735	CCR5/TAPBP/CD4/CORO1A/TAP1	5
BP	GO:0032271	regulation of protein polymerization	6/143	218/18670	0.00672334	0.0249639	0.0162486	GMFG/CCR7/CCL21/HCLS1/WAS/CORO1A	6
BP	GO:0002793	positive regulation of peptide secretion	7/143	288/18670	0.00681237	0.0252494	0.0164344	CASP1/CCL19/HLA-E/AIF1/TNFRSF14/CD2/SAA1	7
BP	GO:0048260	positive regulation of receptor-mediated endocytosis	3/143	51/18670	0.0070053	0.0259184	0.0168698	C3/CCL21/CCL19	3
BP	GO:0051817	modulation of process of other organism involved in symbiotic interaction	4/143	99/18670	0.00708312	0.0261598	0.017027	CD4/TNIP1/CCL5/LTF	4
BP	GO:0070498	interleukin-1-mediated signaling pathway	4/143	100/18670	0.00733523	0.0268042	0.0174464	PSME2/PSMB10/PSMB8/PSMB9	4
BP	GO:0120034	positive regulation of plasma membrane bounded cell projection assembly	4/143	100/18670	0.00733523	0.0268042	0.0174464	CCR7/CCL21/CCL19/RAC2	4
BP	GO:0031268	pseudopodium organization	2/143	17/18670	0.00734768	0.0268042	0.0174464	CCR7/CCL21	2
BP	GO:0031643	positive regulation of myelination	2/143	17/18670	0.00734768	0.0268042	0.0174464	TNFRSF1B/CST7	2
BP	GO:0045091	regulation of single stranded viral RNA replication via double stranded DNA intermediate	2/143	17/18670	0.00734768	0.0268042	0.0174464	APOBEC3G/APOBEC3C	2
BP	GO:0048535	lymph node development	2/143	17/18670	0.00734768	0.0268042	0.0174464	LTB/IL7R	2
BP	GO:1903975	regulation of glial cell migration	2/143	17/18670	0.00734768	0.0268042	0.0174464	GPR183/CSF1	2
BP	GO:0032653	regulation of interleukin-10 production	3/143	52/18670	0.00739308	0.0268757	0.0174929	JAK3/TYROBP/SASH3	3
BP	GO:0032731	positive regulation of interleukin-1 beta production	3/143	52/18670	0.00739308	0.0268757	0.0174929	CASP1/CCL19/TYROBP	3
BP	GO:0052126	movement in host environment	5/143	158/18670	0.00742541	0.0269462	0.0175388	CCR5/CD4/CD74/TNFRSF14/SELPLG	5
BP	GO:0000018	regulation of DNA recombination	4/143	101/18670	0.00759319	0.0274594	0.0178729	CD40/PTPRC/IL7R/WAS	4
BP	GO:0032611	interleukin-1 beta production	4/143	101/18670	0.00759319	0.0274594	0.0178729	CASP1/CCR7/CCL19/TYROBP	4
BP	GO:0032535	regulation of cellular component size	8/143	370/18670	0.00774379	0.0279555	0.0181958	GMFG/CCR7/CCL21/PLEK/HCLS1/IL7R/WAS/CORO1A	8
BP	GO:0050702	interleukin-1 beta secretion	3/143	53/18670	0.00779333	0.0280372	0.0182489	CASP1/CCR7/CCL19	3
BP	GO:1905517	macrophage migration	3/143	53/18670	0.00779333	0.0280372	0.0182489	CCL5/SAA1/CSF1	3
BP	GO:1902106	negative regulation of leukocyte differentiation	4/143	103/18670	0.00812688	0.0291867	0.0189971	JAK3/IRF1/LTF/CD74	4
BP	GO:0032693	negative regulation of interleukin-10 production	2/143	18/18670	0.00822489	0.0292862	0.0190619	JAK3/TYROBP	2
BP	GO:0036035	osteoclast development	2/143	18/18670	0.00822489	0.0292862	0.0190619	TYROBP/LTF	2
BP	GO:0039692	single stranded viral RNA replication via double stranded DNA intermediate	2/143	18/18670	0.00822489	0.0292862	0.0190619	APOBEC3G/APOBEC3C	2
BP	GO:0051023	regulation of immunoglobulin secretion	2/143	18/18670	0.00822489	0.0292862	0.0190619	CD40/HLA-E	2
BP	GO:1903019	negative regulation of glycoprotein metabolic process	2/143	18/18670	0.00822489	0.0292862	0.0190619	JAK3/ITM2A	2
BP	GO:0032613	interleukin-10 production	3/143	55/18670	0.00863163	0.0305258	0.0198687	JAK3/TYROBP/SASH3	3
BP	GO:0043030	regulation of macrophage activation	3/143	55/18670	0.00863163	0.0305258	0.0198687	PTPRC/CST7/CD74	3
BP	GO:0043551	regulation of phosphatidylinositol 3-kinase activity	3/143	55/18670	0.00863163	0.0305258	0.0198687	CCR7/CCL21/CCL19	3
BP	GO:0045620	negative regulation of lymphocyte differentiation	3/143	55/18670	0.00863163	0.0305258	0.0198687	JAK3/IRF1/CD74	3
BP	GO:1902750	negative regulation of cell cycle G2/M phase transition	4/143	105/18670	0.00868463	0.0306612	0.0199568	PSME2/PSMB10/PSMB8/PSMB9	4
BP	GO:0009116	nucleoside metabolic process	4/143	106/18670	0.00897266	0.0316244	0.0205838	APOBEC3G/TYMP/APOBEC3C/GIMAP7	4
BP	GO:0002381	immunoglobulin production involved in immunoglobulin mediated immune response	3/143	56/18670	0.00906985	0.031913	0.0207716	CD40/PTPRC/HLA-DQB1	3
BP	GO:0002313	mature B cell differentiation involved in immune response	2/143	19/18670	0.00914668	0.0319138	0.0207721	ITM2A/GPR183	2
BP	GO:0002544	chronic inflammatory response	2/143	19/18670	0.00914668	0.0319138	0.0207721	CXCL13/CCL5	2
BP	GO:0071731	response to nitric oxide	2/143	19/18670	0.00914668	0.0319138	0.0207721	CCR7/CCL19	2
BP	GO:1901741	positive regulation of myoblast fusion	2/143	19/18670	0.00914668	0.0319138	0.0207721	CXCL9/CD53	2
BP	GO:2000010	positive regulation of protein localization to cell surface	2/143	19/18670	0.00914668	0.0319138	0.0207721	CD247/TYROBP	2
BP	GO:0051346	negative regulation of hydrolase activity	9/143	463/18670	0.00941831	0.0328066	0.0213532	SPOCK2/C3/CD27/BST2/BIRC3/LTF/CST7/GZMA/SERPINA1	9
BP	GO:0060760	positive regulation of response to cytokine stimulus	3/143	57/18670	0.00952087	0.0331085	0.0215497	CASP1/CD74/CSF1	3
BP	GO:0060071	Wnt signaling pathway, planar cell polarity pathway	4/143	108/18670	0.00956727	0.0332144	0.0216187	PSME2/PSMB10/PSMB8/PSMB9	4
BP	GO:0038095	Fc-epsilon receptor signaling pathway	5/143	169/18670	0.00976971	0.0338607	0.0220394	PSME2/IGKC/PSMB10/PSMB8/PSMB9	5
BP	GO:0002374	cytokine secretion involved in immune response	2/143	20/18670	0.0101123	0.0348741	0.022699	TNFRSF1B/TNFRSF14	2
BP	GO:1903978	regulation of microglial cell activation	2/143	20/18670	0.0101123	0.0348741	0.022699	PTPRC/CST7	2
BP	GO:1905523	positive regulation of macrophage migration	2/143	20/18670	0.0101123	0.0348741	0.022699	CCL5/CSF1	2
BP	GO:0032970	regulation of actin filament-based process	8/143	388/18670	0.0101423	0.0349196	0.0227286	GMFG/BST2/CCR7/CCL21/PLEK/HCLS1/WAS/CORO1A	8
BP	GO:0090175	regulation of establishment of planar polarity	4/143	110/18670	0.010187	0.0350156	0.022791	PSME2/PSMB10/PSMB8/PSMB9	4
BP	GO:0031348	negative regulation of defense response	6/143	239/18670	0.0103209	0.0354175	0.0230526	TNFRSF1B/PTPRC/HLA-E/HLA-F/CST7/SAA1	6
BP	GO:0032874	positive regulation of stress-activated MAPK cascade	5/143	172/18670	0.0104882	0.0359016	0.0233677	CD27/CCR7/CCL21/CCL19/MAP4K1	5
BP	GO:1901214	regulation of neuron death	7/143	313/18670	0.0104964	0.0359016	0.0233677	TNFRSF1B/C1QA/TYROBP/CCL5/HLA-F/CORO1A/CSF1	7
BP	GO:0006898	receptor-mediated endocytosis	7/143	314/18670	0.0106689	0.0364318	0.0237128	C3/CCL21/CCL19/IGKC/APOL1/RAMP3/SAA1	7
BP	GO:0070304	positive regulation of stress-activated protein kinase signaling cascade	5/143	173/18670	0.0107355	0.036599	0.0238217	CD27/CCR7/CCL21/CCL19/MAP4K1	5
BP	GO:0016553	base conversion or substitution editing	2/143	21/18670	0.0111211	0.0378517	0.0246371	APOBEC3G/APOBEC3C	2
BP	GO:0035821	modulation of process of other organism	4/143	113/18670	0.0111643	0.0379369	0.0246925	CD4/TNIP1/CCL5/LTF	4
BP	GO:0120032	regulation of plasma membrane bounded cell projection assembly	5/143	175/18670	0.011242	0.0381387	0.0248238	CCR7/CCL21/CCL19/WAS/RAC2	5
BP	GO:0034113	heterotypic cell-cell adhesion	3/143	61/18670	0.0114545	0.0386079	0.0251292	LCK/PTPRC/CD2	3
BP	GO:0045123	cellular extravasation	3/143	61/18670	0.0114545	0.0386079	0.0251292	CCL21/SELL/SELPLG	3
BP	GO:1903902	positive regulation of viral life cycle	3/143	61/18670	0.0114545	0.0386079	0.0251292	CD4/CCL5/CD74	3
BP	GO:2000514	regulation of CD4-positive, alpha-beta T cell activation	3/143	61/18670	0.0114545	0.0386079	0.0251292	JAK3/CCL19/SASH3	3
BP	GO:0060491	regulation of cell projection assembly	5/143	177/18670	0.0117647	0.0395894	0.0257681	CCR7/CCL21/CCL19/WAS/RAC2	5
BP	GO:0030449	regulation of complement activation	4/143	115/18670	0.0118484	0.0398068	0.0259095	C1QA/C3/IGKC/C1QB	4
BP	GO:0010830	regulation of myotube differentiation	3/143	62/18670	0.0119706	0.040088	0.0260926	CXCL9/CD53/CXCL10	3
BP	GO:0031640	killing of cells of other organism	3/143	62/18670	0.0119706	0.040088	0.0260926	LTF/APOL1/PRF1	3
BP	GO:0006925	inflammatory cell apoptotic process	2/143	22/18670	0.0121723	0.0405031	0.0263628	CCR5/CCL5	2
BP	GO:0042454	ribonucleoside catabolic process	2/143	22/18670	0.0121723	0.0405031	0.0263628	APOBEC3G/APOBEC3C	2
BP	GO:0045649	regulation of macrophage differentiation	2/143	22/18670	0.0121723	0.0405031	0.0263628	HCLS1/CSF1	2
BP	GO:0048305	immunoglobulin secretion	2/143	22/18670	0.0121723	0.0405031	0.0263628	CD40/HLA-E	2
BP	GO:2000736	regulation of stem cell differentiation	4/143	116/18670	0.0122003	0.0405314	0.0263812	PSME2/PSMB10/PSMB8/PSMB9	4
BP	GO:0046637	regulation of alpha-beta T cell differentiation	3/143	63/18670	0.0124999	0.0414262	0.0269636	JAK3/CCL19/SASH3	3
BP	GO:1903829	positive regulation of cellular protein localization	7/143	324/18670	0.0125094	0.0414262	0.0269636	CD247/PDZK1/TYROBP/GZMB/HCLS1/RAMP3/RAC2	7
BP	GO:1903532	positive regulation of secretion by cell	8/143	403/18670	0.0125312	0.0414324	0.0269676	CASP1/CCL19/HLA-E/AIF1/HLA-F/TNFRSF14/CD2/SAA1	8
BP	GO:0010565	regulation of cellular ketone metabolic process	5/143	180/18670	0.0125793	0.04146	0.0269856	PSME2/CD74/PSMB10/PSMB8/PSMB9	5
BP	GO:1905330	regulation of morphogenesis of an epithelium	5/143	180/18670	0.0125793	0.04146	0.0269856	PSME2/PSMB10/PSMB8/PSMB9/CXCL10	5
BP	GO:0006911	phagocytosis, engulfment	4/143	118/18670	0.012924	0.0425287	0.0276812	C3/IGKC/AIF1/ARHGAP25	4
BP	GO:0043550	regulation of lipid kinase activity	3/143	64/18670	0.0130424	0.0427832	0.0278469	CCR7/CCL21/CCL19	3
BP	GO:0045670	regulation of osteoclast differentiation	3/143	64/18670	0.0130424	0.0427832	0.0278469	TYROBP/LTF/CSF1	3
BP	GO:0010528	regulation of transposition	2/143	23/18670	0.0132653	0.0433096	0.0281895	APOBEC3G/APOBEC3C	2
BP	GO:0010529	negative regulation of transposition	2/143	23/18670	0.0132653	0.0433096	0.0281895	APOBEC3G/APOBEC3C	2
BP	GO:0036037	CD8-positive, alpha-beta T cell activation	2/143	23/18670	0.0132653	0.0433096	0.0281895	IRF1/HLA-E	2
BP	GO:0001952	regulation of cell-matrix adhesion	4/143	119/18670	0.0132959	0.0433418	0.0282104	CCR7/CCL21/CD3E/CSF1	4
BP	GO:2000027	regulation of animal organ morphogenesis	6/143	253/18670	0.0133726	0.0435237	0.0283289	PSME2/CHAD/PSMB10/PSMB8/PSMB9/CSF1	6
BP	GO:0043487	regulation of RNA stability	5/143	183/18670	0.0134314	0.0436467	0.0284089	TNFRSF1B/PSME2/PSMB10/PSMB8/PSMB9	5
BP	GO:0050854	regulation of antigen receptor-mediated signaling pathway	3/143	65/18670	0.0135982	0.0440972	0.0287021	LCK/CCR7/PTPRC	3
BP	GO:0051924	regulation of calcium ion transport	6/143	254/18670	0.0136123	0.0440972	0.0287021	CD4/CXCL9/CCL5/RAMP3/CORO1A/CXCL10	6
BP	GO:0046328	regulation of JNK cascade	5/143	185/18670	0.0140206	0.0453492	0.029517	CD27/CCR7/CCL21/CCL19/MAP4K1	5
BP	GO:0043618	regulation of transcription from RNA polymerase II promoter in response to stress	4/143	121/18670	0.0140601	0.0454064	0.0295543	PSME2/PSMB10/PSMB8/PSMB9	4
BP	GO:0031579	membrane raft organization	2/143	24/18670	0.0143992	0.046358	0.0301736	PTPRC/CD2	2
BP	GO:1903010	regulation of bone development	2/143	24/18670	0.0143992	0.046358	0.0301736	TYROBP/LTF	2
BP	GO:0071902	positive regulation of protein serine/threonine kinase activity	7/143	334/18670	0.014569	0.0468321	0.0304822	CD40/PTPRC/CCL19/LTF/MAP4K1/CD74/SAA1	7
BP	GO:0043406	positive regulation of MAP kinase activity	6/143	258/18670	0.0146013	0.0468636	0.0305027	CD40/PTPRC/CCL19/MAP4K1/CD74/SAA1	6
BP	GO:0001736	establishment of planar polarity	4/143	124/18670	0.0152577	0.04882	0.0317761	PSME2/PSMB10/PSMB8/PSMB9	4
BP	GO:0007164	establishment of tissue polarity	4/143	124/18670	0.0152577	0.04882	0.0317761	PSME2/PSMB10/PSMB8/PSMB9	4
BP	GO:0002335	mature B cell differentiation	2/143	25/18670	0.0155736	0.0493756	0.0321378	ITM2A/GPR183	2
BP	GO:0002507	tolerance induction	2/143	25/18670	0.0155736	0.0493756	0.0321378	HLA-E/CD3E	2
BP	GO:0044068	modulation by symbiont of host cellular process	2/143	25/18670	0.0155736	0.0493756	0.0321378	CD4/TNIP1	2
BP	GO:0045672	positive regulation of osteoclast differentiation	2/143	25/18670	0.0155736	0.0493756	0.0321378	TYROBP/CSF1	2
BP	GO:0045830	positive regulation of isotype switching	2/143	25/18670	0.0155736	0.0493756	0.0321378	CD40/PTPRC	2
BP	GO:0060561	apoptotic process involved in morphogenesis	2/143	25/18670	0.0155736	0.0493756	0.0321378	TNFRSF1B/SPI1	2
BP	GO:0050766	positive regulation of phagocytosis	3/143	69/18670	0.0159552	0.0505086	0.0328752	C3/PTPRC/IL2RG	3
BP	GO:0043620	regulation of DNA-templated transcription in response to stress	4/143	127/18670	0.0165179	0.0521314	0.0339314	PSME2/PSMB10/PSMB8/PSMB9	4
BP	GO:0099024	plasma membrane invagination	4/143	127/18670	0.0165179	0.0521314	0.0339314	C3/IGKC/AIF1/ARHGAP25	4
BP	GO:0034121	regulation of toll-like receptor signaling pathway	3/143	70/18670	0.016578	0.0521631	0.0339521	BIRC3/IRF1/LTF	3
BP	GO:0061515	myeloid cell development	3/143	70/18670	0.016578	0.0521631	0.0339521	TYROBP/LTF/EVI2B	3
BP	GO:0010758	regulation of macrophage chemotaxis	2/143	26/18670	0.0167876	0.0526635	0.0342778	CCL5/CSF1	2
BP	GO:0080111	DNA demethylation	2/143	26/18670	0.0167876	0.0526635	0.0342778	APOBEC3G/APOBEC3C	2
BP	GO:0042531	positive regulation of tyrosine phosphorylation of STAT protein	3/143	71/18670	0.0172143	0.05384	0.0350435	CD40/CCL5/HCLS1	3
BP	GO:1904427	positive regulation of calcium ion transmembrane transport	3/143	71/18670	0.0172143	0.05384	0.0350435	CXCL9/RAMP3/CXCL10	3
BP	GO:0044106	cellular amine metabolic process	4/143	129/18670	0.0173932	0.0542496	0.0353101	PSME2/PSMB10/PSMB8/PSMB9	4
BP	GO:0051047	positive regulation of secretion	8/143	428/18670	0.0173974	0.0542496	0.0353101	CASP1/CCL19/HLA-E/AIF1/HLA-F/TNFRSF14/CD2/SAA1	8
BP	GO:1901657	glycosyl compound metabolic process	4/143	130/18670	0.0178415	0.0554802	0.0361111	APOBEC3G/TYMP/APOBEC3C/GIMAP7	4
BP	GO:0070997	neuron death	7/143	348/18670	0.0178453	0.0554802	0.0361111	TNFRSF1B/C1QA/TYROBP/CCL5/HLA-F/CORO1A/CSF1	7
BP	GO:0002825	regulation of T-helper 1 type immune response	2/143	27/18670	0.0180406	0.0559206	0.0363978	JAK3/CCL19	2
BP	GO:0006929	substrate-dependent cell migration	2/143	27/18670	0.0180406	0.0559206	0.0363978	PTPRC/FMNL1	2
BP	GO:1902903	regulation of supramolecular fiber organization	7/143	353/18670	0.0191322	0.059216	0.0385427	GMFG/CCR7/CCL21/PLEK/HCLS1/WAS/CORO1A	7
BP	GO:0009119	ribonucleoside metabolic process	3/143	74/18670	0.0192045	0.0592185	0.0385443	APOBEC3G/APOBEC3C/GIMAP7	3
BP	GO:0032677	regulation of interleukin-8 production	3/143	74/18670	0.0192045	0.0592185	0.0385443	PTPRC/CD74/CD2	3
BP	GO:0001516	prostaglandin biosynthetic process	2/143	28/18670	0.019332	0.0592185	0.0385443	PTGDS/CD74	2
BP	GO:0032196	transposition	2/143	28/18670	0.019332	0.0592185	0.0385443	APOBEC3G/APOBEC3C	2
BP	GO:0035456	response to interferon-beta	2/143	28/18670	0.019332	0.0592185	0.0385443	BST2/IRF1	2
BP	GO:0045408	regulation of interleukin-6 biosynthetic process	2/143	28/18670	0.019332	0.0592185	0.0385443	TYROBP/CD74	2
BP	GO:0046457	prostanoid biosynthetic process	2/143	28/18670	0.019332	0.0592185	0.0385443	PTGDS/CD74	2
BP	GO:0043270	positive regulation of ion transport	6/143	275/18670	0.0193647	0.0592315	0.0385528	PDZK1/CD4/CXCL9/CCL5/RAMP3/CXCL10	6
BP	GO:0010324	membrane invagination	4/143	135/18670	0.020191	0.0616683	0.0401388	C3/IGKC/AIF1/ARHGAP25	4
BP	GO:0034764	positive regulation of transmembrane transport	5/143	204/18670	0.0205024	0.0625277	0.0406982	C3/PDZK1/CXCL9/RAMP3/CXCL10	5
BP	GO:0033032	regulation of myeloid cell apoptotic process	2/143	29/18670	0.0206611	0.0627363	0.040834	CCR5/CCL5	2
BP	GO:0042226	interleukin-6 biosynthetic process	2/143	29/18670	0.0206611	0.0627363	0.040834	TYROBP/CD74	2
BP	GO:0070528	protein kinase C signaling	2/143	29/18670	0.0206611	0.0627363	0.040834	CD40/PLEK	2
BP	GO:0006958	complement activation, classical pathway	4/143	137/18670	0.0211816	0.0642231	0.0418017	C1QA/C3/IGKC/C1QB	4
BP	GO:0009308	amine metabolic process	4/143	138/18670	0.0216879	0.0656627	0.0427387	PSME2/PSMB10/PSMB8/PSMB9	4
BP	GO:0016579	protein deubiquitination	6/143	283/18670	0.0219362	0.0662089	0.0430942	PSME2/BIRC3/TNIP1/PSMB10/PSMB8/PSMB9	6
BP	GO:0043372	positive regulation of CD4-positive, alpha-beta T cell differentiation	2/143	30/18670	0.0220272	0.0662089	0.0430942	CCL19/SASH3	2
BP	GO:0045954	positive regulation of natural killer cell mediated cytotoxicity	2/143	30/18670	0.0220272	0.0662089	0.0430942	HLA-E/HLA-F	2
BP	GO:0046596	regulation of viral entry into host cell	2/143	30/18670	0.0220272	0.0662089	0.0430942	CD4/CD74	2
BP	GO:0051491	positive regulation of filopodium assembly	2/143	30/18670	0.0220272	0.0662089	0.0430942	CCR7/CCL21	2
BP	GO:0002433	immune response-regulating cell surface receptor signaling pathway involved in phagocytosis	4/143	139/18670	0.0222016	0.0664453	0.0432481	CD247/PTPRC/IGKC/WAS	4
BP	GO:0007189	adenylate cyclase-activating G protein-coupled receptor signaling pathway	4/143	139/18670	0.0222016	0.0664453	0.0432481	S1PR4/CXCL9/RAMP3/CXCL10	4
BP	GO:0038096	Fc-gamma receptor signaling pathway involved in phagocytosis	4/143	139/18670	0.0222016	0.0664453	0.0432481	CD247/PTPRC/IGKC/WAS	4
BP	GO:0071260	cellular response to mechanical stimulus	3/143	79/18670	0.0227927	0.0681165	0.0443359	CD40/CASP1/IRF1	3
BP	GO:0001738	morphogenesis of a polarized epithelium	4/143	141/18670	0.0232512	0.0693872	0.0451629	PSME2/PSMB10/PSMB8/PSMB9	4
BP	GO:0008277	regulation of G protein-coupled receptor signaling pathway	4/143	142/18670	0.0237871	0.0707837	0.0460719	C3/CCL5/PLEK/RAMP3	4
BP	GO:0038094	Fc-gamma receptor signaling pathway	4/143	142/18670	0.0237871	0.0707837	0.0460719	CD247/PTPRC/IGKC/WAS	4
BP	GO:0034109	homotypic cell-cell adhesion	3/143	81/18670	0.0243231	0.0722755	0.0470429	CCL5/PLEK/FERMT3	3
BP	GO:0007254	JNK cascade	5/143	214/18670	0.0245904	0.0729654	0.0474919	CD27/CCR7/CCL21/CCL19/MAP4K1	5
BP	GO:0002323	natural killer cell activation involved in immune response	2/143	32/18670	0.0248681	0.0734107	0.0477818	HLA-F/CORO1A	2
BP	GO:0035510	DNA dealkylation	2/143	32/18670	0.0248681	0.0734107	0.0477818	APOBEC3G/APOBEC3C	2
BP	GO:0039694	viral RNA genome replication	2/143	32/18670	0.0248681	0.0734107	0.0477818	APOBEC3G/APOBEC3C	2
BP	GO:1904064	positive regulation of cation transmembrane transport	4/143	144/18670	0.0248814	0.0734107	0.0477818	PDZK1/CXCL9/RAMP3/CXCL10	4
BP	GO:0032637	interleukin-8 production	3/143	82/18670	0.0251087	0.0738722	0.0480822	PTPRC/CD74/CD2	3
BP	GO:0051279	regulation of release of sequestered calcium ion into cytosol	3/143	82/18670	0.0251087	0.0738722	0.0480822	CXCL9/CORO1A/CXCL10	3
BP	GO:0002431	Fc receptor mediated stimulatory signaling pathway	4/143	145/18670	0.0254398	0.0747406	0.0486474	CD247/PTPRC/IGKC/WAS	4
BP	GO:0042509	regulation of tyrosine phosphorylation of STAT protein	3/143	83/18670	0.0259079	0.0759135	0.0494108	CD40/CCL5/HCLS1	3
BP	GO:0016485	protein processing	5/143	217/18670	0.0259119	0.0759135	0.0494108	CASP1/BIRC3/CST7/PLAT/SRGN	5
BP	GO:0002224	toll-like receptor signaling pathway	4/143	146/18670	0.0260057	0.0759745	0.0494505	BIRC3/TNIP1/IRF1/LTF	4
BP	GO:0045834	positive regulation of lipid metabolic process	4/143	146/18670	0.0260057	0.0759745	0.0494505	CCR7/CCL21/CCL19/CD74	4
BP	GO:0002717	positive regulation of natural killer cell mediated immunity	2/143	33/18670	0.0263417	0.0761022	0.0495336	HLA-E/HLA-F	2
BP	GO:0010039	response to iron ion	2/143	33/18670	0.0263417	0.0761022	0.0495336	C1QA/TFF1	2
BP	GO:0010591	regulation of lamellipodium assembly	2/143	33/18670	0.0263417	0.0761022	0.0495336	WAS/RAC2	2
BP	GO:0010955	negative regulation of protein processing	2/143	33/18670	0.0263417	0.0761022	0.0495336	BIRC3/CST7	2
BP	GO:0033028	myeloid cell apoptotic process	2/143	33/18670	0.0263417	0.0761022	0.0495336	CCR5/CCL5	2
BP	GO:0045191	regulation of isotype switching	2/143	33/18670	0.0263417	0.0761022	0.0495336	CD40/PTPRC	2
BP	GO:0050718	positive regulation of interleukin-1 beta secretion	2/143	33/18670	0.0263417	0.0761022	0.0495336	CASP1/CCL19	2
BP	GO:1903318	negative regulation of protein maturation	2/143	33/18670	0.0263417	0.0761022	0.0495336	BIRC3/CST7	2
BP	GO:0090263	positive regulation of canonical Wnt signaling pathway	4/143	147/18670	0.0265791	0.0766819	0.0499109	PSME2/PSMB10/PSMB8/PSMB9	4
CC	GO:0042611	MHC protein complex	15/149	25/19717	2.22642e-26	3.9853e-24	2.2733e-24	HLA-B/HLA-DPA1/HLA-DOA/HLA-E/HLA-F/HLA-DPB1/CD74/HLA-DRB1/HLA-DMB/HLA-DQA1/HLA-C/HLA-DQB1/HLA-DRA/HLA-A/HLA-DMA	15
CC	GO:0071556	integral component of lumenal side of endoplasmic reticulum membrane	13/149	29/19717	9.40108e-21	5.60931e-19	3.19967e-19	HLA-B/TAPBP/HLA-DPA1/HLA-E/HLA-F/HLA-DPB1/CD74/HLA-DRB1/HLA-DQA1/HLA-C/HLA-DQB1/HLA-DRA/HLA-A	13
CC	GO:0098553	lumenal side of endoplasmic reticulum membrane	13/149	29/19717	9.40108e-21	5.60931e-19	3.19967e-19	HLA-B/TAPBP/HLA-DPA1/HLA-E/HLA-F/HLA-DPB1/CD74/HLA-DRB1/HLA-DQA1/HLA-C/HLA-DQB1/HLA-DRA/HLA-A	13
CC	GO:0098576	lumenal side of membrane	13/149	34/19717	1.24484e-19	5.57066e-18	3.17762e-18	HLA-B/TAPBP/HLA-DPA1/HLA-E/HLA-F/HLA-DPB1/CD74/HLA-DRB1/HLA-DQA1/HLA-C/HLA-DQB1/HLA-DRA/HLA-A	13
CC	GO:0009897	external side of plasma membrane	27/149	393/19717	1.94206e-18	6.95258e-17	3.96589e-17	CD40/CCR5/HLA-B/CD4/CD27/CD5/CCR7/IL3RA/PTPRC/CXCR3/CXCL9/CD8A/CD79B/IGKC/HLA-E/HLA-F/CD74/TNFRSF14/IL2RG/CD3E/CD3D/IL7R/CD79A/CD2/HLA-C/CXCL10/HLA-A	27
CC	GO:0042613	MHC class II protein complex	10/149	16/19717	3.44481e-18	1.0277e-16	5.86222e-17	HLA-DPA1/HLA-DOA/HLA-DPB1/CD74/HLA-DRB1/HLA-DMB/HLA-DQA1/HLA-DQB1/HLA-DRA/HLA-DMA	10
CC	GO:0030139	endocytic vesicle	21/149	303/19717	1.36669e-14	3.49483e-13	1.99352e-13	HLA-B/TAPBP/HLA-DPA1/LTF/FMNL1/HLA-E/HLA-F/HLA-DPB1/CD74/HLA-DRB1/NCF4/WAS/HLA-DQA1/HLA-C/CORO1A/HLA-DQB1/RAC2/TAP1/HLA-DRA/SAA1/HLA-A	21
CC	GO:0012507	ER to Golgi transport vesicle membrane	12/149	62/19717	3.45721e-14	7.73552e-13	4.4125e-13	HLA-B/HLA-DPA1/HLA-E/HLA-F/HLA-DPB1/CD74/HLA-DRB1/HLA-DQA1/HLA-C/HLA-DQB1/HLA-DRA/HLA-A	12
CC	GO:0030666	endocytic vesicle membrane	16/149	167/19717	1.56842e-13	3.11942e-12	1.77938e-12	HLA-B/TAPBP/HLA-DPA1/HLA-E/HLA-F/HLA-DPB1/CD74/HLA-DRB1/HLA-DQA1/HLA-C/CORO1A/HLA-DQB1/RAC2/TAP1/HLA-DRA/HLA-A	16
CC	GO:0030134	COPII-coated ER to Golgi transport vesicle	13/149	93/19717	2.38204e-13	4.26386e-12	2.43219e-12	HLA-B/HLA-DPA1/HLA-E/HLA-F/HLA-DPB1/CD74/HLA-DRB1/HLA-DQA1/HLA-C/HLA-DQB1/HLA-DRA/HLA-A/SERPINA1	13
CC	GO:0030176	integral component of endoplasmic reticulum membrane	14/149	150/19717	7.92399e-12	1.25027e-10	7.13177e-11	HLA-B/TAPBP/HLA-DPA1/HLA-E/HLA-F/HLA-DPB1/CD74/HLA-DRB1/HLA-DQA1/HLA-C/HLA-DQB1/TAP1/HLA-DRA/HLA-A	14
CC	GO:0030662	coated vesicle membrane	15/149	182/19717	8.38167e-12	1.25027e-10	7.13177e-11	HLA-B/CD4/HLA-DPA1/HLA-E/HLA-F/HLA-DPB1/CD74/HLA-DRB1/CD3D/IL7R/HLA-DQA1/HLA-C/HLA-DQB1/HLA-DRA/HLA-A	15
CC	GO:0031227	intrinsic component of endoplasmic reticulum membrane	14/149	158/19717	1.60953e-11	2.21619e-10	1.26416e-10	HLA-B/TAPBP/HLA-DPA1/HLA-E/HLA-F/HLA-DPB1/CD74/HLA-DRB1/HLA-DQA1/HLA-C/HLA-DQB1/TAP1/HLA-DRA/HLA-A	14
CC	GO:0045335	phagocytic vesicle	13/149	132/19717	2.29992e-11	2.94061e-10	1.67739e-10	HLA-B/TAPBP/LTF/FMNL1/HLA-E/HLA-F/NCF4/WAS/HLA-C/CORO1A/RAC2/TAP1/HLA-A	13
CC	GO:0030660	Golgi-associated vesicle membrane	12/149	114/19717	6.32326e-11	7.54576e-10	4.30426e-10	HLA-B/HLA-DPA1/HLA-E/HLA-F/HLA-DPB1/CD74/HLA-DRB1/HLA-DQA1/HLA-C/HLA-DQB1/HLA-DRA/HLA-A	12
CC	GO:0030135	coated vesicle	16/149	289/19717	6.38976e-10	7.14854e-09	4.07767e-09	HLA-B/CD4/HLA-DPA1/HLA-E/HLA-F/HLA-DPB1/CD74/HLA-DRB1/CD3D/IL7R/HLA-DQA1/HLA-C/HLA-DQB1/HLA-DRA/HLA-A/SERPINA1	16
CC	GO:0005798	Golgi-associated vesicle	13/149	178/19717	9.80052e-10	1.03194e-08	5.88638e-09	HLA-B/HLA-DPA1/HLA-E/HLA-F/HLA-DPB1/CD74/HLA-DRB1/HLA-DQA1/HLA-C/HLA-DQB1/HLA-DRA/HLA-A/SERPINA1	13
CC	GO:0030670	phagocytic vesicle membrane	9/149	76/19717	5.83618e-09	5.80376e-08	3.31058e-08	HLA-B/TAPBP/HLA-E/HLA-F/HLA-C/CORO1A/RAC2/TAP1/HLA-A	9
CC	GO:0001772	immunological synapse	7/149	36/19717	8.48681e-09	7.99547e-08	4.56078e-08	LCK/CD37/CD53/GZMB/CD3E/GZMA/CORO1A	7
CC	GO:0030665	clathrin-coated vesicle membrane	10/149	115/19717	1.69667e-08	1.51852e-07	8.66195e-08	CD4/HLA-DPA1/HLA-DPB1/CD74/HLA-DRB1/CD3D/IL7R/HLA-DQA1/HLA-DQB1/HLA-DRA	10
CC	GO:0030669	clathrin-coated endocytic vesicle membrane	7/149	44/19717	3.70408e-08	3.15729e-07	1.80098e-07	HLA-DPA1/HLA-DPB1/CD74/HLA-DRB1/HLA-DQA1/HLA-DQB1/HLA-DRA	7
CC	GO:0030658	transport vesicle membrane	12/149	208/19717	6.19019e-08	5.03656e-07	2.87296e-07	HLA-B/HLA-DPA1/HLA-E/HLA-F/HLA-DPB1/CD74/HLA-DRB1/HLA-DQA1/HLA-C/HLA-DQB1/HLA-DRA/HLA-A	12
CC	GO:0031301	integral component of organelle membrane	14/149	350/19717	4.45329e-07	3.46582e-06	1.97697e-06	HLA-B/TAPBP/HLA-DPA1/HLA-E/HLA-F/HLA-DPB1/CD74/HLA-DRB1/HLA-DQA1/HLA-C/HLA-DQB1/TAP1/HLA-DRA/HLA-A	14
CC	GO:0045334	clathrin-coated endocytic vesicle	7/149	63/19717	4.74401e-07	3.53824e-06	2.01829e-06	HLA-DPA1/HLA-DPB1/CD74/HLA-DRB1/HLA-DQA1/HLA-DQB1/HLA-DRA	7
CC	GO:0010008	endosome membrane	16/149	479/19717	7.24189e-07	5.18519e-06	2.95774e-06	HLA-B/HLA-DPA1/HLA-DOA/ACAP1/HLA-E/HLA-F/HLA-DPB1/HLA-DRB1/HLA-DMB/NCF4/HLA-DQA1/HLA-C/HLA-DQB1/HLA-DRA/HLA-A/HLA-DMA	16
CC	GO:0045121	membrane raft	13/149	315/19717	8.24651e-07	5.66505e-06	3.23146e-06	LCK/TNFRSF1B/PDZK1/CD4/BST2/PTPRC/BIRC3/CD8A/EFHD2/SELPLG/CD79A/CD2/CD48	13
CC	GO:0098857	membrane microdomain	13/149	316/19717	8.54504e-07	5.66505e-06	3.23146e-06	LCK/TNFRSF1B/PDZK1/CD4/BST2/PTPRC/BIRC3/CD8A/EFHD2/SELPLG/CD79A/CD2/CD48	13
CC	GO:0031300	intrinsic component of organelle membrane	14/149	381/19717	1.22264e-06	7.81616e-06	4.4585e-06	HLA-B/TAPBP/HLA-DPA1/HLA-E/HLA-F/HLA-DPB1/CD74/HLA-DRB1/HLA-DQA1/HLA-C/HLA-DQB1/TAP1/HLA-DRA/HLA-A	14
CC	GO:0098589	membrane region	13/149	328/19717	1.29588e-06	7.9987e-06	4.56262e-06	LCK/TNFRSF1B/PDZK1/CD4/BST2/PTPRC/BIRC3/CD8A/EFHD2/SELPLG/CD79A/CD2/CD48	13
CC	GO:0030136	clathrin-coated vesicle	10/149	188/19717	1.69695e-06	1.01251e-05	5.77557e-06	CD4/HLA-DPA1/HLA-DPB1/CD74/HLA-DRB1/CD3D/IL7R/HLA-DQA1/HLA-DQB1/HLA-DRA	10
CC	GO:0005765	lysosomal membrane	13/149	354/19717	3.00753e-06	1.73506e-05	9.89716e-06	BST2/HLA-DPA1/HLA-DOA/HLA-F/HLA-DPB1/CD74/HLA-DRB1/LAPTM5/HLA-DMB/HLA-DQA1/HLA-DQB1/HLA-DRA/HLA-DMA	13
CC	GO:0098852	lytic vacuole membrane	13/149	355/19717	3.10179e-06	1.73506e-05	9.89716e-06	BST2/HLA-DPA1/HLA-DOA/HLA-F/HLA-DPB1/CD74/HLA-DRB1/LAPTM5/HLA-DMB/HLA-DQA1/HLA-DQB1/HLA-DRA/HLA-DMA	13
CC	GO:0005623	cell	7/149	90/19717	5.40462e-06	2.93159e-05	1.67224e-05	C1QA/CCL21/CCL19/TYROBP/CXCL13/RAMP3/C1QB	7
CC	GO:0032588	trans-Golgi network membrane	7/149	92/19717	6.25794e-06	3.29462e-05	1.87932e-05	HLA-DPA1/HLA-DPB1/CD74/HLA-DRB1/HLA-DQA1/HLA-DQB1/HLA-DRA	7
CC	GO:0005774	vacuolar membrane	13/149	412/19717	1.53521e-05	7.8515e-05	4.47865e-05	BST2/HLA-DPA1/HLA-DOA/HLA-F/HLA-DPB1/CD74/HLA-DRB1/LAPTM5/HLA-DMB/HLA-DQA1/HLA-DQB1/HLA-DRA/HLA-DMA	13
CC	GO:0055038	recycling endosome membrane	6/149	81/19717	3.42693e-05	0.000170395	9.71965e-05	HLA-B/ACAP1/HLA-E/HLA-F/HLA-C/HLA-A	6
CC	GO:0030133	transport vesicle	12/149	392/19717	4.42667e-05	0.000214155	0.000122158	HLA-B/HLA-DPA1/HLA-E/HLA-F/HLA-DPB1/CD74/HLA-DRB1/HLA-DQA1/HLA-C/HLA-DQB1/HLA-DRA/HLA-A	12
CC	GO:0019774	proteasome core complex, beta-subunit complex	3/149	11/19717	6.67519e-05	0.000314437	0.000179361	PSMB10/PSMB8/PSMB9	3
CC	GO:0098802	plasma membrane signaling receptor complex	10/149	295/19717	8.45642e-05	0.000388128	0.000221396	CD40/CD247/CD4/TRAC/CD8A/CD79B/CD3E/CD3D/RAMP3/CD79A	10
CC	GO:0042101	T cell receptor complex	6/149	127/19717	0.000410788	0.00183828	0.00104859	CD247/CD4/TRAC/CD8A/CD3E/CD3D	6
CC	GO:0005839	proteasome core complex	3/149	20/19717	0.000438734	0.00191545	0.00109261	PSMB10/PSMB8/PSMB9	3
CC	GO:0005771	multivesicular body	4/149	51/19717	0.000593977	0.00253147	0.001444	BST2/CST7/CD74/CD79A	4
CC	GO:0005770	late endosome	8/149	256/19717	0.000747053	0.00310982	0.00177391	BST2/CST7/CD74/HLA-DRB1/HLA-DMB/CD79A/HLA-DRA/HLA-DMA	8
CC	GO:0001891	phagocytic cup	3/149	27/19717	0.00108294	0.00440559	0.00251304	AIF1/CORO1A/ARHGAP25	3
CC	GO:0000502	proteasome complex	4/149	63/19717	0.00132006	0.00525091	0.00299523	PSME2/PSMB10/PSMB8/PSMB9	4
CC	GO:1905369	endopeptidase complex	4/149	64/19717	0.00139989	0.00544738	0.0031073	PSME2/PSMB10/PSMB8/PSMB9	4
CC	GO:0005884	actin filament	5/149	111/19717	0.00155327	0.00591565	0.00337441	AIF1/HCLS1/WAS/CORO1A/RAC2	5
CC	GO:0005802	trans-Golgi network	7/149	236/19717	0.00214559	0.00800127	0.00456409	HLA-DPA1/HLA-DPB1/CD74/HLA-DRB1/HLA-DQA1/HLA-DQB1/HLA-DRA	7
CC	GO:0055037	recycling endosome	6/149	176/19717	0.0022269	0.008135	0.00464037	HLA-B/ACAP1/HLA-E/HLA-F/HLA-C/HLA-A	6
CC	GO:0033655	host cell cytoplasm part	2/149	10/19717	0.00245314	0.00878226	0.00500958	GBP4/GBP2	2
CC	GO:0030430	host cell cytoplasm	2/149	11/19717	0.00298345	0.0104713	0.00597306	GBP4/GBP2	2
CC	GO:0034774	secretory granule lumen	8/149	321/19717	0.00310241	0.0106794	0.00609177	GMFG/C3/LTF/ARHGAP9/CTSW/SRGN/FERMT3/SERPINA1	8
CC	GO:0060205	cytoplasmic vesicle lumen	8/149	325/19717	0.00334425	0.0112947	0.00644274	GMFG/C3/LTF/ARHGAP9/CTSW/SRGN/FERMT3/SERPINA1	8
CC	GO:0031983	vesicle lumen	8/149	327/19717	0.00347054	0.0115042	0.00656222	GMFG/C3/LTF/ARHGAP9/CTSW/SRGN/FERMT3/SERPINA1	8
CC	GO:1905368	peptidase complex	4/149	89/19717	0.00465232	0.0151412	0.00863685	PSME2/PSMB10/PSMB8/PSMB9	4
CC	GO:0030864	cortical actin cytoskeleton	4/149	90/19717	0.0048406	0.0154726	0.0088259	GMFG/HCLS1/WAS/CORO1A	4
CC	GO:0005769	early endosome	8/149	350/19717	0.00520516	0.016346	0.00932412	HLA-B/CD4/CYTIP/HLA-E/HLA-F/HLA-C/CORO1A/HLA-A	8
CC	GO:0031901	early endosome membrane	5/149	149/19717	0.00551916	0.0170333	0.00971612	HLA-B/HLA-E/HLA-F/HLA-C/HLA-A	5
CC	GO:0030479	actin cortical patch	2/149	16/19717	0.0063502	0.0183336	0.0104579	GMFG/WAS	2
CC	GO:0033646	host intracellular part	2/149	16/19717	0.0063502	0.0183336	0.0104579	GBP4/GBP2	2
CC	GO:0043656	host intracellular region	2/149	16/19717	0.0063502	0.0183336	0.0104579	GBP4/GBP2	2
CC	GO:0061645	endocytic patch	2/149	16/19717	0.0063502	0.0183336	0.0104579	GMFG/WAS	2
CC	GO:0030667	secretory granule membrane	7/149	298/19717	0.00761874	0.0216469	0.0123478	TNFRSF1B/BST2/PTPRC/TYROBP/SELL/CD53/TBC1D10C	7
CC	GO:0033643	host cell part	2/149	18/19717	0.0080169	0.0224223	0.0127901	GBP4/GBP2	2
CC	GO:0005938	cell cortex	7/149	308/19717	0.0090448	0.024908	0.014208	GMFG/RASAL3/CYTIP/FMNL1/HCLS1/WAS/CORO1A	7
CC	GO:0071682	endocytic vesicle lumen	2/149	20/19717	0.00985786	0.0267357	0.0152506	LTF/SAA1	2
CC	GO:0098562	cytoplasmic side of membrane	5/149	178/19717	0.0114244	0.0305219	0.0174103	LCK/RASAL3/PTPRC/PTPN7/CD2	5
CC	GO:0030863	cortical cytoskeleton	4/149	116/19717	0.0116742	0.0307307	0.0175294	GMFG/HCLS1/WAS/CORO1A	4
CC	GO:0031093	platelet alpha granule lumen	3/149	67/19717	0.0142414	0.036945	0.0210742	SRGN/FERMT3/SERPINA1	3
CC	GO:0034364	high-density lipoprotein particle	2/149	26/19717	0.0163714	0.041864	0.0238801	APOL1/SAA1	2
CC	GO:0033116	endoplasmic reticulum-Golgi intermediate compartment membrane	3/149	71/19717	0.0166254	0.0419147	0.023909	TAPBP/TAP1/SERPINA1	3
CC	GO:0031902	late endosome membrane	4/149	134/19717	0.0188808	0.0469397	0.0267754	HLA-DRB1/HLA-DMB/HLA-DRA/HLA-DMA	4
CC	GO:0098791	Golgi apparatus subcompartment	7/149	359/19717	0.0195018	0.0478194	0.0272772	HLA-DPA1/HLA-DPB1/CD74/HLA-DRB1/HLA-DQA1/HLA-DQB1/HLA-DRA	7
CC	GO:0072562	blood microparticle	4/149	147/19717	0.0254885	0.0611195	0.0348638	C3/IGKC/APOL1/C1QB	4
CC	GO:0031984	organelle subcompartment	7/149	380/19717	0.0256087	0.0611195	0.0348638	HLA-DPA1/HLA-DPB1/CD74/HLA-DRB1/HLA-DQA1/HLA-DQB1/HLA-DRA	7
CC	GO:0009898	cytoplasmic side of plasma membrane	4/149	154/19717	0.0295558	0.0696117	0.0397079	LCK/PTPRC/PTPN7/CD2	4
CC	GO:0005788	endoplasmic reticulum lumen	6/149	309/19717	0.0301747	0.0701464	0.040013	C3/CD4/APOL1/MZB1/SERPINA1/CSF1	6
CC	GO:0031091	platelet alpha granule	3/149	91/19717	0.0317092	0.0711289	0.0405734	SRGN/FERMT3/SERPINA1	3
CC	GO:0034358	plasma lipoprotein particle	2/149	37/19717	0.0317895	0.0711289	0.0405734	APOL1/SAA1	2
CC	GO:1990777	lipoprotein particle	2/149	37/19717	0.0317895	0.0711289	0.0405734	APOL1/SAA1	2
CC	GO:0032994	protein-lipid complex	2/149	39/19717	0.035026	0.0774032	0.0441524	APOL1/SAA1	2
MF	GO:0042605	peptide antigen binding	13/142	31/17696	5.95201e-20	1.42253e-17	1.01497e-17	HLA-B/TAPBP/HLA-DPA1/HLA-E/HLA-F/HLA-DPB1/HLA-DRB1/HLA-DQA1/HLA-C/HLA-DQB1/TAP1/HLA-DRA/HLA-A	13
MF	GO:0003823	antigen binding	16/142	160/17696	1.90182e-13	2.27267e-11	1.62155e-11	HLA-B/TAPBP/HLA-DPA1/IGKC/HLA-E/HLA-F/HLA-DPB1/HLA-DRB1/IL7R/HLA-DQA1/HLA-C/HLA-DQB1/CD48/TAP1/HLA-DRA/HLA-A	16
MF	GO:0140375	immune receptor activity	14/142	128/17696	1.90852e-12	1.52045e-10	1.08484e-10	CCR5/CD4/CCR7/IL3RA/IL10RA/CXCR3/HLA-DPA1/HLA-DOA/CD74/IL2RG/IL7R/HLA-DQA1/HLA-DQB1/HLA-DRA	14
MF	GO:0023023	MHC protein complex binding	8/142	25/17696	1.35829e-11	8.11581e-10	5.79063e-10	CD8A/HLA-DOA/TAPBPL/CD74/HLA-DRB1/HLA-DMB/HLA-DRA/HLA-DMA	8
MF	GO:0042277	peptide binding	17/142	295/17696	2.31577e-10	1.10694e-08	7.89799e-09	HLA-B/C1QA/TAPBP/ITM2A/HLA-DPA1/HLA-E/HLA-F/HLA-DPB1/CD74/HLA-DRB1/RAMP3/HLA-DQA1/HLA-C/HLA-DQB1/TAP1/HLA-DRA/HLA-A	17
MF	GO:0023026	MHC class II protein complex binding	6/142	16/17696	1.79966e-09	7.16863e-08	5.11482e-08	HLA-DOA/CD74/HLA-DRB1/HLA-DMB/HLA-DRA/HLA-DMA	6
MF	GO:0033218	amide binding	17/142	356/17696	4.06194e-09	1.38686e-07	9.89525e-08	HLA-B/C1QA/TAPBP/ITM2A/HLA-DPA1/HLA-E/HLA-F/HLA-DPB1/CD74/HLA-DRB1/RAMP3/HLA-DQA1/HLA-C/HLA-DQB1/TAP1/HLA-DRA/HLA-A	17
MF	GO:0019955	cytokine binding	11/142	128/17696	6.56676e-09	1.96182e-07	1.39976e-07	TNFRSF1B/CCR5/CD4/CCR7/IL3RA/IL10RA/CXCR3/CD74/TNFRSF14/IL2RG/IL18BP	11
MF	GO:0032395	MHC class II receptor activity	5/142	10/17696	7.56389e-09	2.00863e-07	1.43316e-07	HLA-DPA1/HLA-DOA/HLA-DQA1/HLA-DQB1/HLA-DRA	5
MF	GO:0004896	cytokine receptor activity	9/142	96/17696	7.66771e-08	1.83258e-06	1.30755e-06	CCR5/CD4/CCR7/IL3RA/IL10RA/CXCR3/CD74/IL2RG/IL7R	9
MF	GO:0042287	MHC protein binding	6/142	40/17696	7.3627e-07	1.59971e-05	1.14139e-05	TAPBP/CD4/CD8A/HLA-E/CD74/TAP1	6
MF	GO:0008009	chemokine activity	6/142	49/17696	2.52792e-06	5.03478e-05	3.59231e-05	CCL21/CCL19/CXCL9/CXCL13/CCL5/CXCL10	6
MF	GO:0061134	peptidase regulator activity	10/142	219/17696	1.0996e-05	0.000202158	0.000144239	SPOCK2/C3/PSME2/CD27/CASP1/BST2/BIRC3/LTF/CST7/SERPINA1	10
MF	GO:0042379	chemokine receptor binding	6/142	66/17696	1.46868e-05	0.000250725	0.000178892	CCL21/CCL19/CXCL9/CXCL13/CCL5/CXCL10	6
MF	GO:0061135	endopeptidase regulator activity	9/142	182/17696	1.63166e-05	0.000259977	0.000185494	SPOCK2/C3/PSME2/CD27/BST2/BIRC3/LTF/CST7/SERPINA1	9
MF	GO:0042288	MHC class I protein binding	4/142	20/17696	1.74247e-05	0.000260281	0.000185711	TAPBP/CD8A/HLA-E/TAP1	4
MF	GO:0005125	cytokine activity	9/142	220/17696	7.2038e-05	0.00101277	0.000722611	CCL21/CCL19/LTB/CXCL9/CXCL13/CCL5/IL32/CXCL10/CSF1	9
MF	GO:0045236	CXCR chemokine receptor binding	3/142	11/17696	7.96271e-05	0.00105727	0.000754362	CXCL9/CXCL13/CXCL10	3
MF	GO:0004866	endopeptidase inhibitor activity	8/142	175/17696	8.48568e-05	0.00106741	0.000761595	SPOCK2/C3/CD27/BST2/BIRC3/LTF/CST7/SERPINA1	8
MF	GO:0030414	peptidase inhibitor activity	8/142	182/17696	0.000111511	0.00133255	0.000950775	SPOCK2/C3/CD27/BST2/BIRC3/LTF/CST7/SERPINA1	8
MF	GO:0048018	receptor ligand activity	13/142	482/17696	0.000137892	0.00156934	0.00111972	GMFG/TFF1/CCL21/CCL19/LTB/CXCL9/CXCL13/CCL5/TYMP/IL32/CXCL10/SAA1/CSF1	13
MF	GO:0030546	signaling receptor activator activity	13/142	487/17696	0.000152659	0.00165843	0.00118329	GMFG/TFF1/CCL21/CCL19/LTB/CXCL9/CXCL13/CCL5/TYMP/IL32/CXCL10/SAA1/CSF1	13
MF	GO:0004175	endopeptidase activity	12/142	427/17696	0.00017201	0.0017874	0.00127531	GZMH/CASP1/GZMM/LTF/GZMB/CTSW/PLAT/PSMB10/GZMA/PSMB8/PSMB9/GZMK	12
MF	GO:0004252	serine-type endopeptidase activity	7/142	160/17696	0.000310291	0.00308998	0.0022047	GZMH/GZMM/LTF/GZMB/PLAT/GZMA/GZMK	7
MF	GO:0048020	CCR chemokine receptor binding	4/142	43/17696	0.000384653	0.00367728	0.00262373	CCL21/CCL19/CXCL13/CCL5	4
MF	GO:0015026	coreceptor activity	4/142	44/17696	0.0004205	0.00382281	0.00272757	CCR5/CD4/CD8A/RAMP3	4
MF	GO:0008201	heparin binding	7/142	169/17696	0.000431866	0.00382281	0.00272757	PTPRC/SELL/CXCL13/LTF/PLA2G2D/CXCL10/SAA1	7
MF	GO:0005539	glycosaminoglycan binding	8/142	229/17696	0.000528227	0.00450879	0.00321702	SPOCK2/PTPRC/SELL/CXCL13/LTF/PLA2G2D/CXCL10/SAA1	8
MF	GO:0004298	threonine-type endopeptidase activity	3/142	21/17696	0.00060517	0.00482119	0.00343991	PSMB10/PSMB8/PSMB9	3
MF	GO:0070003	threonine-type peptidase activity	3/142	21/17696	0.00060517	0.00482119	0.00343991	PSMB10/PSMB8/PSMB9	3
MF	GO:0008236	serine-type peptidase activity	7/142	182/17696	0.000671755	0.00517902	0.00369522	GZMH/GZMM/LTF/GZMB/PLAT/GZMA/GZMK	7
MF	GO:0016825	hydrolase activity, acting on acid phosphorus-nitrogen bonds	7/142	186/17696	0.00076368	0.0055309	0.00394629	GZMH/GZMM/LTF/GZMB/PLAT/GZMA/GZMK	7
MF	GO:0017171	serine hydrolase activity	7/142	186/17696	0.00076368	0.0055309	0.00394629	GZMH/GZMM/LTF/GZMB/PLAT/GZMA/GZMK	7
MF	GO:0016493	C-C chemokine receptor activity	3/142	23/17696	0.000796426	0.0055984	0.00399446	CCR5/CCR7/CXCR3	3
MF	GO:0019957	C-C chemokine binding	3/142	24/17696	0.000904876	0.00617901	0.00440872	CCR5/CCR7/CXCR3	3
MF	GO:0001637	G protein-coupled chemoattractant receptor activity	3/142	26/17696	0.00114884	0.00742086	0.00529478	CCR5/CCR7/CXCR3	3
MF	GO:0004950	chemokine receptor activity	3/142	26/17696	0.00114884	0.00742086	0.00529478	CCR5/CCR7/CXCR3	3
MF	GO:0004869	cysteine-type endopeptidase inhibitor activity	4/142	58/17696	0.00120505	0.00757911	0.00540769	CD27/BIRC3/LTF/CST7	4
MF	GO:0043548	phosphatidylinositol 3-kinase binding	3/142	30/17696	0.00175241	0.0107391	0.00766235	LCK/HCST/CORO1A	3
MF	GO:0001664	G protein-coupled receptor binding	8/142	280/17696	0.00192056	0.0114754	0.00818767	C3/CCL21/CCL19/CXCL9/CXCL13/CCL5/CXCL10/SAA1	8
MF	GO:0019956	chemokine binding	3/142	32/17696	0.00211596	0.0123345	0.00880067	CCR5/CCR7/CXCR3	3
MF	GO:0005126	cytokine receptor binding	8/142	286/17696	0.0021911	0.0124684	0.00889619	CCL21/CCL19/LTB/CXCL9/CXCL13/CCL5/CXCL10/CSF1	8
MF	GO:0001618	virus receptor activity	4/142	74/17696	0.0029608	0.0160825	0.0114749	CCR5/CD4/TNFRSF14/SELPLG	4
MF	GO:0140272	exogenous protein binding	4/142	74/17696	0.0029608	0.0160825	0.0114749	CCR5/CD4/TNFRSF14/SELPLG	4
MF	GO:0004857	enzyme inhibitor activity	9/142	375/17696	0.00330447	0.0174246	0.0124325	GMFG/SPOCK2/C3/CD27/BST2/BIRC3/LTF/CST7/SERPINA1	9
MF	GO:0005035	death receptor activity	2/142	11/17696	0.0033537	0.0174246	0.0124325	TNFRSF1B/TNFRSF14	2
MF	GO:0042056	chemoattractant activity	3/142	38/17696	0.00347487	0.0176701	0.0126076	CCL5/CXCL10/SAA1	3
MF	GO:0001540	amyloid-beta binding	4/142	78/17696	0.0035812	0.0178314	0.0127227	C1QA/ITM2A/CD74/RAMP3	4
MF	GO:0004126	cytidine deaminase activity	2/142	12/17696	0.00400333	0.0195264	0.0139321	APOBEC3G/APOBEC3C	2
MF	GO:1901681	sulfur compound binding	7/142	250/17696	0.00408677	0.0195348	0.013938	PTPRC/SELL/CXCL13/LTF/PLA2G2D/CXCL10/SAA1	7
MF	GO:0043028	cysteine-type endopeptidase regulator activity involved in apoptotic process	3/142	42/17696	0.0046197	0.0216492	0.0154467	CD27/CASP1/BIRC3	3
MF	GO:0008191	metalloendopeptidase inhibitor activity	2/142	16/17696	0.0071275	0.032141	0.0229326	SPOCK2/BST2	2
MF	GO:0043395	heparan sulfate proteoglycan binding	2/142	16/17696	0.0071275	0.032141	0.0229326	PTPRC/PLA2G2D	2
MF	GO:0030695	GTPase regulator activity	7/142	304/17696	0.0114479	0.0506676	0.0361513	RASAL3/ACAP1/ARHGAP9/TBC1D10C/GPSM3/WAS/ARHGAP25	7
MF	GO:0019887	protein kinase regulator activity	5/142	180/17696	0.0150948	0.0655937	0.0468011	GMFG/CCL5/LTF/RAC2/CXCL10	5

## Sheet: S3
Table S3. Differentially expressed TME-reated signature genes between tumor and normal samples
id	normalMean	tumorMean	logFC	pValue	fdr
PLIN1	277.727	8.33822	-5.05778	4.17509e-54	1.62325e-52
CIDEC	146.237	4.42762	-5.04564	8.80425e-54	3.33791e-52
SCARA5	24.8175	0.829365	-4.90321	3.15793e-66	3.30029e-63
FABP4	1080.43	41.9901	-4.68541	7.32882e-58	4.8599e-56
ABCA8	9.66269	0.742365	-3.70223	1.55961e-62	4.11595e-60
PI16	48.041	4.09455	-3.55249	9.12156e-52	2.77438e-50
AMPD1	2.65241	0.231041	-3.52108	5.39896e-31	3.43125e-30
ADRB2	5.32698	0.81791	-2.7033	5.84626e-63	1.75569e-60
IL33	25.3294	3.97969	-2.67008	4.26425e-62	9.36235e-60
DNASE1L3	2.61264	0.41946	-2.6389	1.85466e-55	8.47145e-54
ENPP2	30.5832	4.92415	-2.63479	5.85565e-60	6.24452e-58
SFRP1	235.037	37.9887	-2.62925	3.22807e-53	1.16011e-51
MEOX1	12.1875	2.06469	-2.5614	1.34389e-56	7.26953e-55
ALDH1A1	46.9757	8.71698	-2.43001	2.09812e-57	1.28078e-55
TSPAN7	17.7207	3.40089	-2.38146	1.83441e-60	2.26074e-58
MFAP4	138.812	26.8294	-2.37124	3.53095e-49	8.27383e-48
IGF1	1.88448	0.373723	-2.33413	5.54416e-49	1.26952e-47
CCL21	72.3302	14.5975	-2.30887	2.96076e-40	3.37209e-39
ITM2A	50.592	11.1473	-2.18221	1.45503e-63	5.43081e-61
ABCB1	3.56702	0.853079	-2.06397	3.14407e-49	7.38052e-48
ABI3BP	10.0667	2.51146	-2.00299	2.78793e-44	4.17662e-43
CELF2	11.6436	3.36751	-1.78978	6.85903e-50	1.71161e-48
CTSG	5.09007	1.54248	-1.72244	4.27804e-31	2.7375e-30
SELP	8.33221	2.57703	-1.69299	2.98623e-42	3.90496e-41
PPP1R16B	6.25861	1.96082	-1.67438	4.75869e-43	6.50944e-42
C7	15.5703	5.14687	-1.59703	3.80737e-34	2.94131e-33
COL14A1	39.6075	13.3838	-1.56528	3.94551e-38	3.8565e-37
APOD	660.692	224.733	-1.55577	6.88989e-44	1.00118e-42
SLC9A9	4.88744	1.74827	-1.48315	2.40079e-41	2.94071e-40
GIMAP6	15.6351	5.61644	-1.47706	3.32514e-48	7.02879e-47
PTGER4	6.71851	2.58306	-1.37906	7.2674e-48	1.48224e-46
GIMAP7	25.3991	10.0779	-1.33358	1.01373e-41	1.27827e-40
FCER1A	5.9949	2.67594	-1.16369	1.79116e-28	9.87503e-28
CLEC10A	4.23932	1.9126	-1.1483	1.42054e-22	5.67935e-22
FGL2	18.9099	8.6801	-1.12336	2.39666e-32	1.65698e-31
CH25H	3.47985	1.63737	-1.08764	2.05336e-17	6.24543e-17
C3	136.354	65.7885	-1.05145	7.04641e-27	3.54314e-26
PTGDS	22.0762	11.0823	-0.994235	1.94192e-30	1.1924e-29
BANK1	1.33079	0.69686	-0.933341	1.01309e-23	4.31093e-23
GIMAP4	24.7987	14.2637	-0.797913	3.67661e-28	1.99209e-27
MPEG1	14.6631	8.86589	-0.725854	1.75757e-12	4.06515e-12
LRMP	1.86748	1.20945	-0.626744	4.67634e-33	3.37231e-32
CSPG4	7.44672	4.91682	-0.59888	7.40127e-09	1.39197e-08
KLRB1	2.62714	1.83273	-0.519498	1.15263e-13	2.84746e-13
CASP1	7.5186	5.2566	-0.516334	1.49598e-19	5.10653e-19
INPP5D	4.60753	3.34614	-0.461494	9.79062e-15	2.5673e-14
IL18RAP	0.366674	0.268253	-0.450906	1.36685e-14	3.5571e-14
ARHGAP25	3.95275	2.9255	-0.434171	7.45172e-20	2.58177e-19
STAT4	1.32867	1.00919	-0.396787	8.20768e-15	2.16542e-14
KLRG1	0.937481	0.712804	-0.395284	1.55838e-06	2.52517e-06
GMFG	13.203	10.1211	-0.383505	6.51988e-12	1.45906e-11
MS4A6A	9.30332	7.17241	-0.375288	0.000153493	0.000215434
CCL4	4.56465	3.52026	-0.374821	9.94379e-05	0.000141496
TNFRSF17	2.1346	1.64682	-0.374283	1.77945e-08	3.26992e-08
CD1C	2.19495	1.69652	-0.371606	6.14715e-12	1.37706e-11
CSF2RA	3.23586	2.51225	-0.365166	2.23584e-06	3.57941e-06
SRGN	68.5157	53.9744	-0.344157	2.36178e-08	4.30759e-08
CD69	2.95447	2.34835	-0.331251	4.09714e-07	6.90219e-07
IL18R1	0.916296	0.736181	-0.315754	1.05599e-10	2.21231e-10
RGS18	0.796823	0.64715	-0.300159	2.04106e-06	3.27722e-06
BTN3A3	6.10216	5.32422	-0.196748	1.25549e-08	2.32639e-08
TAGAP	3.00279	2.68161	-0.163205	3.69616e-07	6.24521e-07
XCL1	0.555458	0.505683	-0.135444	2.94718e-07	5.01831e-07
IRF4	1.40387	1.30068	-0.110139	2.53425e-11	5.50348e-11
GIMAP2	5.62559	5.25415	-0.0985458	0.000236455	0.000326853
CD40LG	0.95306	0.892574	-0.0945956	7.84016e-06	1.21135e-05
TOX	1.05196	1.03068	-0.0294862	1.23103e-08	2.2822e-08
PRF1	2.69649	2.66408	-0.0174449	3.3808e-09	6.50635e-09
COL5A3	6.53695	8.03854	0.298316	0.0195986	0.0230634
HLA-DMB	7.488	9.96402	0.412148	0.0135138	0.0161177
CD53	14.966	21.5779	0.527863	0.000650018	0.000868874
HLA-DRA	406.783	590.247	0.537058	0.00249943	0.00318829
HLA-DPB1	60.0007	87.0746	0.537274	0.000892038	0.00117923
CD48	3.27091	5.44485	0.735201	0.00526553	0.00653657
RASAL3	1.44438	2.42227	0.745907	9.42913e-05	0.000134451
SAMSN1	1.73224	3.05585	0.818936	7.59562e-12	1.69312e-11
RAC2	9.2358	16.4647	0.834072	1.07172e-10	2.24401e-10
CD37	3.19063	5.78117	0.857518	2.13457e-09	4.15201e-09
PIM2	6.48939	11.8044	0.863171	2.71342e-10	5.56245e-10
CD52	17.4387	31.9492	0.873487	0.0328071	0.0377866
TRAF3IP3	0.687897	1.26389	0.877602	1.98943e-05	2.98569e-05
NAPSB	3.45366	6.35225	0.879144	1.37603e-08	2.54488e-08
TBC1D10C	1.01371	1.88927	0.898192	0.000310968	0.000425598
SLA2	0.658995	1.24619	0.919189	0.0165975	0.0196459
LCK	1.74513	3.30262	0.920282	0.016271	0.0192693
CST7	3.70681	7.06522	0.930557	0.000355987	0.000484849
HLA-DQA1	11.5869	22.4172	0.952118	1.85058e-08	3.39657e-08
CCL5	15.8243	30.8287	0.962135	0.0190916	0.022488
CD2	5.46824	10.7283	0.97228	0.0021841	0.00279932
ITGA11	4.04798	7.95246	0.974199	4.5527e-05	6.64961e-05
MAP4K1	1.1943	2.3633	0.984639	1.02419e-07	1.79459e-07
PSMB9	6.5757	13.0356	0.987243	1.64104e-06	2.65334e-06
CD27	2.17782	4.34102	0.995147	0.00180712	0.00233135
HLA-DQB1	14.9876	29.9742	0.999954	1.09472e-09	2.16745e-09
CD3D	3.82802	7.67132	1.00288	0.0174259	0.020591
IL2RG	5.76769	11.8768	1.04208	0.000582796	0.00078202
GZMA	3.874	7.97768	1.04215	0.00323182	0.00408622
PPEF1	0.456897	0.941024	1.04236	3.39222e-44	5.04145e-43
CD7	1.06074	2.20342	1.05467	0.00513948	0.00638634
CORO1A	5.47209	11.3962	1.05838	1.11106e-12	2.60183e-12
PNOC	0.187963	0.395963	1.07492	0.0370244	0.042442
IKZF3	1.06193	2.2485	1.08227	0.000672375	0.000898069
CD6	0.894059	1.93617	1.11476	3.09984e-07	5.27036e-07
STAP1	0.375453	0.832469	1.14877	3.65821e-07	6.18308e-07
EOMES	0.357165	0.798902	1.16143	0.000804983	0.00106842
CTLA4	0.519634	1.19585	1.20246	4.66104e-07	7.82594e-07
CD5	1.17485	2.73736	1.22031	1.86264e-06	3.00088e-06
MZB1	5.25795	12.4428	1.24274	0.0017084	0.00220836
P2RY10	0.710815	1.69638	1.25491	9.29982e-06	1.42978e-05
LYZ	37.6679	97.6035	1.3736	1.9302e-08	3.53798e-08
GPR18	0.267451	0.713416	1.41547	8.80512e-08	1.54969e-07
GZMK	1.49278	4.11761	1.46381	7.71811e-06	1.19292e-05
CXCL13	13.9975	39.891	1.51089	1.82186e-13	4.45398e-13
FCRL3	0.157827	0.451483	1.51633	3.20156e-05	4.73358e-05
TMEM158	2.08149	6.09385	1.54974	3.21324e-06	5.0874e-06
CD19	0.308341	0.91192	1.56438	0.000570262	0.000765952
SELL	2.83973	8.40311	1.56517	1.60052e-10	3.31826e-10
CXCR3	0.92522	2.80389	1.59956	2.25563e-11	4.91229e-11
CCR7	1.16963	3.57649	1.61249	6.0992e-09	1.15323e-08
F2RL2	3.15612	9.79196	1.63345	2.66842e-17	8.06731e-17
TCL1A	0.283564	0.933209	1.71852	1.294e-05	1.96812e-05
PDCD1	0.323411	1.09421	1.75845	6.19928e-13	1.47298e-12
LTA	0.194286	0.673016	1.79246	6.8465e-15	1.81282e-14
LAMP3	1.15719	4.12454	1.83361	4.18542e-09	8.0094e-09
ICOS	0.261941	0.934059	1.83427	6.09834e-13	1.44939e-12
AIM2	0.348078	1.27503	1.87305	4.93533e-10	9.96025e-10
UNC5B	3.20445	12.3004	1.94056	8.38233e-52	2.55251e-50
TIGIT	0.321976	1.30086	2.01444	1.23628e-17	3.80138e-17
IDO1	1.47334	6.34938	2.10753	0.0102739	0.0124053
LTB	1.74469	7.69387	2.14074	4.25114e-14	1.07678e-13
SPP1	25.4017	121.342	2.25609	3.48218e-27	1.77936e-26
GBP5	0.692359	3.90801	2.49684	1.35205e-18	4.39037e-18
ZBED2	0.0973027	0.57864	2.57212	1.52132e-17	4.65972e-17
MMP9	7.65551	65.7558	3.10255	4.73984e-31	3.02117e-30
CXCL9	4.83352	42.6902	3.14276	2.23507e-23	9.32987e-23
CXCL10	4.36447	50.8777	3.54316	1.64919e-41	2.04404e-40
CXCL11	0.648861	8.44249	3.70169	5.7605e-40	6.41263e-39
GJB2	1.01326	19.1238	4.23829	4.14548e-53	1.46561e-51
CA9	0.155718	3.99579	4.68147	0.000522175	0.000703567
COL11A1	0.411163	27.3972	6.05817	1.83388e-57	1.13809e-55
MMP13	0.171151	11.6016	6.08291	2.76372e-57	1.64483e-55
IBSP	0.0169507	3.81118	7.81275	2.03949e-61	3.43779e-59

## Sheet: S4
Table S4. Representative results of KEGG pathways between high and low TME-score group via GSEA
NAME	SIZE	ES	NES	NOM p-val	RANK AT MAX	LEADING EDGE
KEGG_CYTOKINE_CYTOKINE_RECEPTOR_INTERACTION	224	0.706043	2.47948	0	2826	tags=59%, list=21%, signal=73%
KEGG_CHEMOKINE_SIGNALING_PATHWAY	169	0.670233	2.46947	0	2066	tags=46%, list=15%, signal=53%
KEGG_LEUKOCYTE_TRANSENDOTHELIAL_MIGRATION	102	0.634751	2.32069	0	1212	tags=32%, list=9%, signal=35%
KEGG_NATURAL_KILLER_CELL_MEDIATED_CYTOTOXICITY	106	0.686655	2.30993	0	2258	tags=47%, list=16%, signal=56%
KEGG_T_CELL_RECEPTOR_SIGNALING_PATHWAY	98	0.66798	2.25265	0	2277	tags=48%, list=17%, signal=57%
KEGG_B_CELL_RECEPTOR_SIGNALING_PATHWAY	67	0.685749	2.24936	0	2561	tags=58%, list=19%, signal=71%
KEGG_ANTIGEN_PROCESSING_AND_PRESENTATION	57	0.724371	2.21005	0	1860	tags=47%, list=14%, signal=55%
KEGG_TOLL_LIKE_RECEPTOR_SIGNALING_PATHWAY	86	0.625371	2.2042	0	2108	tags=41%, list=15%, signal=48%
KEGG_NOD_LIKE_RECEPTOR_SIGNALING_PATHWAY	51	0.665778	2.16412	0	2221	tags=43%, list=16%, signal=51%
KEGG_AMINOACYL_TRNA_BIOSYNTHESIS	18	-0.68001	-1.80191	0.00210084	3213	tags=67%, list=23%, signal=87%
KEGG_BASE_EXCISION_REPAIR	29	-0.565017	-1.64399	0.0323887	2710	tags=59%, list=20%, signal=73%
